# Supplementary material for: Observational study of factors associated with morbidity and mortality from COVID-19 in Lebanon, 2020–2021
Source: PLoS One. 2022 Oct 19;17(10):e0275101. doi: 10.1371/journal.pone.0275101 (PMC9581355; doi:10.1371/journal.pone.0275101)
Supplement: S1 Data — (XLSX) [file pone.0275101.s002.xlsx]

## Sheet: Data
Index	Age	Sex	O2 Req on Admission (L)	Max volume (L) needed during stay	Asthma	COPD	Cancer	Kidney Disease	CVD	Diabetes	Hypertension	Autoimmune disease	Weight (Kg)	Height (m)	BMI (Kg/m2)	Abdominal pain/ diarrhea	Anosmia	fever/ Chills	Fatigue	Myalgia	Headaches	Cough	Rhinorrhea	Sore throat	Shortness of breath	WBC (10^3/µl)	Hb (g/dL)	Platelets (10^3/µl)	D Dimer (ng/mL)	Creatinine (mg/dl)	SGOT (AST)	SGPT (ALT)	Ferritin (ng/ml)	CRP (mg/l)	Fatality	Date of discharge	Date of death
1	77	1	2	3	1	1	1	1	2	1	2	1	70	1.75	22.8571	1	1	1	2	1	1	1		1	2	13.2	14	113	1.197	1.9		31	1078	2.43	1	2020-12-04
2	44	1	3	15	1	1	1	1	1	2	1	1	90	1.75	29.3878	1	1	2	2	1	1	2	1	1	2	4.42	13.6	216	0.545	0.8	65	60	419	1.8	1	2020-12-09
3	59	2	0	2	1	1	1	1	1	1	1	1	70	1.62	26.6728	1	1	2	1	2	1	2	1	1	1	3.46	11.9	128	0.485	0.6	24	15	85	0.11	1	2020-12-10
4	60	2	2	10	1	1	1	1	2	1	2	1	75	1.6	29.2969	1	1	2	1	2	1	2	1	1	1	5.77	13	122	1.652	1.1	58	25	475	2.17	1	2020-12-17
5	66	1	40	INTUBATED	1	1	1	1	2	1	2	1	95	1.78	29.9836	1	1	1	1	1	1	1	1	1	2	10	16.6	252	5.49	0.8	38			0.23	3	2020-12-10	TRANSFERRED TO ANOTHER HOSPITAL
6	84	2	0	12	1	1	1	1	1	1	2	1	75	1.6	29.2969	1	1	2	1	1	1	1	1	1	1	3.5	7.2	462		1.1	31			0.56	2	2020-12-18	2020-12-18
7	45	1	10	INTUBATED	1	1	1	1	1	1	1	1	80	1.7	27.6817	1	1	2	1	2	1	1	2	1	2	16.4	16.5	346	0.262	1	76	85	1966	2.05	2	2021-01-21	2021-01-21
8	75	1	4	4	1	1	1	1	2	1	2	1				2	1	1	1	2	1	1	1	1	2	4.6	13.7	145	0.645	1.8	60	29	1869	0.51	1	2020-12-16
9	46	1	0		2	1	1	1	1	1	1	1	80	1.7	27.6817	1	1	1	1	1	2	2	1	2	1	10.2	16.7	172	0.686	1.1		29	508	1.32	1	2020-12-15
10	73	1	4	INTUBATED	1	1	1	1	2	1	2	1	110	1.8	33.9506	1	2	2	1	2	1	2	1	1	1	9.3	13.6	208	1.711	1	45	32	453	1.89	2	2021-01-09	2021-01-09
11	65	2	10	INTUBATED	1	1	2	1	1	1	2	1	75	1.75	24.4898	2	1	2	2	2	1	1	1	1	2	9.5	7.4	11	16.16	1.1	63	23	2000	2.39	2	2020-12-30	2020-12-30
12	58	1	0	5	1	1	1	1	1	1	1	1	85	1.68	30.1162	1	1	2	1	2	2	1	1	1	1	7.58	17.6	143	1.131	1.2	100		1134	2.36	1	2020-12-16
13	66	1	15	12	1	1	1	1	2	2	2	1	85	1.6	33.2031	1	1	2	2	2	1	1	1	1	2	10	14.4	331	0.871	0.9	41	45	393	1.93	1	2020-12-17
14	81	2	4	4	1	1	2	1	2	1	2	2	85	1.6	33.2031	1	1	2	2	1	1	1	1	1	1	2.4	11.7	145	13.6	1.1	24	13	1484	1.86	1	2020-12-23
15	77	1	0	0	1	1	1	1	2	2	2	1	100	1.6	39.0625	1	1	2	2	1	1	1	1	1	1	8.7	13.9	174	0.902	1.5	50		92	0.75	1	2020-12-23
16	65	2	4	30	1	1	1	1	2	1	1	2	101	1.6	39.4531	1	1	1	2	1	1	1	1	1	1	17.5	12.4	110	0.922	1.7	42			1.2	2	2020-12-22	2020-12-22
17	45	1	10	INTUBATED	1	1	1	1	1	1	1	1	80	1.7	27.6817	1	1	2	2	2	1	1	2	1	2	16.4	16.5	346	0.262	1	76	85	1966	2.05	2	2021-01-21	2020-01-21
18	38	1	2	5	1	1	1	1	1	1	1	1	83	1.7	28.7197	1	2	2	2	2	2	2	2	1	2	11.7	14.5	189	0.942	0.9	22	36	389	1.18	1	2020-12-22
19	63	2	25	INTUBATED	1	1	1	1	1	2	1	1	116	1.76	37.4483	2	1	2	1	1	1	1	1	1	2	6.3	14.8	319	0.679	0.7	55	42	1220	1.45	2	2021-01-11	2021-01-11
20	68	1	5	40	1	1	1	1	1	1	1	1	70	1.67	25.0995	2	1	2	1	1	2	2	1	1	1	4.2	12.8	170	0.437	1.3			2000	1.8	1	2021-01-02
21	73	1	2	4	1	1	1	1	2	2	2	1	95	1.7	32.872	1	1	1	2	2	1	2	1	1	1	6.7	16	213	0.706	1	42	29	809	0.44	1	2020-12-27
22	70	2	5	6	1	1	1	1	2	1	2	1	90	1.65	33.0579	1	1	1	2	2	1	2	1	1	1	6.75	12.3	184	0.442	0.9			647.2	0.11	1	2020-12-29
23	89	2	0	0	1	1	1	1	2	2	2	1	85	1.6	33.2031	1	1	1	1	1	1	1	1	1	1	5.27	12.9	155	0.155	1.3	45	11	275	0.02	1	2020-12-29
24	73	1	0	4	1	1	2	1	2	1	2	1	93	1.76	30.0232	1	1	2	1	1	1	1	1	1	1	6.7	11.4	193	0.505	0.8	11	16	243	1.06	1	2020-12-27
25	63	2	25	INTUBATED	1	1	1	1	2	2	2	1	116	1.76	37.4483	2	1	2	1	1	1	1	1	1	2	6.3	14.8	319	0.679	0.7	55	42	1220	1.45	2	2021-01-11	2021-01-11
26	81	2	2	30	1	1	1	2	2	2	2	1	75	1.55	31.2175	1	1	2	1	1	1	1	1	1	2	4.78	10.7	180	0.378	1.4	21	8	40	0.22	2	2021-01-04	2021-01-04
27	78	1	3	6	1	1	1	1	2	1	2	1	95	1.75	31.0204	1	1	2	1	1	1	1	1	1	1	8.6	15.8	132	0.591	1	34	19	470	0.29	1	2021-01-04
28	86	1	20	30	1	1	1	1	1	1	1	1	70	1.62	26.6728	2	1	1	2	1	1	1	1	1	1	9.18	16.6	130	0.943	3	447	265	2000	0.81	2	2021-01-01	2021-01-01
29	47	2	2	2	1	1	1	1	1	1	1	2	70	1.6	27.3437	1	1	2	1	1	1	2	1	1	2	7.8	10.6	135	1.446	0.9	33	23	316	0.49	1	2020-08-18
30	64	1	8	15	1	1	1	1	2	1	2	1	80	1.75	26.1224	1	2	1	1	1	1	2	1	1	2	5.3	11.7	241	0.616	0.82	110		1329	1.79	3	2020-08-15	TRANSFERRED TO ANOTHER HOSPITAL
31	29	1	3	3	1	1	1	1	1	1	1	1	100	1.8	30.8642	1	1	2	1	1	1	1	1	1	2	5.1	15.6	95	0.753	0.68	40	76	904	0.25	1	2020-08-18
32	48	1	2	5	1	1	1	1	1	1	2	1	95	1.68	33.6593	1	1	2	2	1	1	2	1	1	2	13	12.9	272	0.409	0.52	77	72	344	1.81	1	2020-08-21
33	60	2	4	15	1	1	1	1	1	2	2	1	100	1.6	39.0625	2	1	2	2	1	1	2	1	2	2	5.1	10.6	201	0.674	0.96	54	29	201	1.87	1	2020-08-31
34	56	2	0	0	1	1	1	1	1	1	2	1	70	1.6	27.3437	2	1	2	1	1	1	1	1	1	1	5.06	11.3	119	0.421	0.62		20	185	0.07	1	2020-08-21
35	64	1	0	0	1	1	1	1	1	1	2	1	95	1.8	29.321	1	1	2	1	1	1	1	1	1	2	6	14.5	174	1.236	1	72	56	1581	1.14	1	2020-08-23
36	50	2	0	0	1	1	1	1	1	1	1	2	60	1.65	22.0386	1	1	2	2	1	1	1	1	1	2	2.82	7.49	162	1.385	0.32	20	10	2000	3.05	1	2020-08-27
37	58	1	2	2	1	1	1	1	1	2	1	1	90	1.75	29.3878	1	1	2	1	1	1	2	1	1	2	7.1	12.9	230	0.662	1.01	56	52	690	1.83	1	2020-08-27
38	68	1	0	0	1	1	1	1	2	2	2	1	90	1.75	29.3878	1	1	2	1	1	1	2	1	1	2	2.2	13.6	89	0.671	0.9	16	21	210	0.27	1	2020-08-29
39	75	1	4	10	1	1	1	1	2	2	2	1	90	1.7	31.1419	1	1	2	2	1	1	2	1	1	1	6.5	12.3	265	1.755	3.9	40	35	602	2.14	1	2020-09-06
40	79	2	6	8	1	1	1	1	2	2	1	2	100	1.65	36.7309	1	1	2	2	1	1	1	1	1	2	3.4	13.2	206	0.602	0.7			84	0.31	1	2020-09-03
41	92	2	2	5	1	1	1	1	2	2	2	1	50	1.6	19.5312	1	1	1	2	1	1	2	1	1	2	7.3	11	259	0.828	0.83	36	21	55	0.55	1	2020-09-08
42	40	1	2	8	1	1	1	1	1	1	1	1	85	1.75	27.7551	2	1	1	1	1	1	1	1	1	1	4.6	14.8	161	0.371	1.03	58	34	943	0.28	1	2020-09-10
43	55	1	20	INTUBATED	1	1	1	1	1	2	1	1	117	1.75	38.2041	1	1	2	1	1	1	2	1	1	2	5.1	12.8	185	0.553	0.9	91	57	1414	0.63	2	2020-10-10	2020-10-10
44	48	1	4	8	1	1	1	1	1	1	1	1	85	1.69	29.7609	1	1	2	2	1	2	1	1	1	2	8.7	14.7	165	1.012	0.8	123	95	885	1.43	1	2020-09-14
45	76	1	15	INTUBATED	1	1	1	1	1	1	2	1	80	1.76	25.8264	1	1	2	2	1	1	2	1	1	2	16.2	14.7	431	2.612	1.5	33	35	2000	2.72	2	2020-09-14	2020-09-14
46	76	2	5	5	1	1	1	1	2	1	1	1	70	1.6	27.3437	2	1	1	2	1	1	1	1	1	2	2.2	10.9	191	1.344	1.2	16	10	172	0.44	1	2020-09-10
47	88	1	2	10	1	1	1	1	1	1	2	1	100	1.75	32.6531	1	1	2	2	1	1	2	1	1	1	6.4	14.6	149	1.074	1	38		477	1.63	1	2020-09-18
48	81	1	0	10	1	1	1	1	2	1	2	1	100	1.75	32.6531	1	1	2	2	1	1	2	1	1	2	7.7	13.4	211	1.043	1.8	83	41	2000	0.76	1	2020-09-18
49	74	2	10	25	2	1	1	1	2	2	1	2	88	1.6	34.375	1	1	2	1	1	1	2	1	1	2	11	9.4	361	1.609	1.5	38	18	57	0.21	2	2020-09-16	2020-09-16
50	77	2	1	INTUBATED	2	1	1	1	2	1	2	2	110	1.62	41.9143	1	1	1	2	1	1	1	1	1	2	6.5	10.7	216	1.595	1.6	22		121.6	1.32	2	2020-09-17	2020-09-17
51	69	2	3	5	1	1	1	1	1	2	2	1	100	1.65	36.7309	1	1	2	1	1	1	2	1	1	2	7	10.1	641	2.127	1.4	38	20	743	1.69	1	2020-09-17
52	57	2	2	2	1	1	1	1	1	2	1	1	80	1.64	29.7442	1	1	2	2	1	1	2	1	1	2	5.3	12.4	165	0.95	0.8	43	37	407	0.74	1	2020-09-19
53	85	1	2	6	1	1	1	1	1	1	1	1	70	1.7	24.2215	2	1	2	1	1	1	2	1	1	2	7.5	11.4	281	1.642	6	37			2.98	1	2020-09-19
54	51	2	3	3	1	1	1	1	1	1	1	1	67	1.6	26.1719	1	1	2	1	2	1	1	1	1	2	19.8	10.1	304	0.785	0.8			148	1.02	1	2020-09-19
55	82	1	2	3	1	1	1	1	1	1	1	1	65	1.7	22.4913	1	1	2	1	1	1	2	1	1	1	17.6	12.2	241	4.49	1.9			203	3.73	1	2020-09-21
56	39	1	10	20	1	1	1	1	1	1	1	1	139	1.69	48.6678	1	1	1	1	1	1	2	1	1	2	13.2	14.3	329	1.019	0.8	46	47	974	3.14	1	2020-10-01
57	47	2	0	0	1	1	1	1	1	1	1	2	75	1.6	29.2969	2	1	1	2	1	1	2	1	1	1	4.5	12.2	241	0.265	0.7			335	0.17	1	2020-09-21
58	60	1	3	10	1	1	1	1	1	1	1	1	92	1.6	35.9375	1	1	2	2	1	2	2	1	1	1	4.94	11.5	285	1.238	0.9	80	104	865	2.51	1	2020-09-27
59	70	1	3	3	1	1	2	1	2	1	2	1	80	1.55	33.2986	1	1	2	1	1	1	1	1	1	1	8.18	12.9	104	0.184	1.1	29			0.76	1	2020-09-27
60	67	2	0	2	1	1	1	1	2	1	2	1	90	1.6	35.1562	1	1	2	1	1	1	1	1	1	1	7.41	11.9	254	0.727	2.5	26		177	0.14	1	2020-09-27
61	61	1	10	25	1	1	1	1	2	2	2	1	80	1.7	27.6817	1	1	2	2	1	1	1	1	1	2	15.1	12	455	8.44	1.7	65		1471	2.22	1	2020-10-04
62	79	1	2	3	1	1	2	1	2	1	1	1	76	1.67	27.2509	1	1	2	1	1	1	2	1	1	2	2.59	10	117	0.894	0.8	41	27	2000	0.37	1	2020-09-28
63	67	1	0	2	1	1	1	1	1	2	2	1	90	1.8	27.7778	1	1	1	1	1	1	2	1	1	1	3.27	11.8	97	2.501	0.9	43	35	601	1.03	1	2020-10-02
64	0.1	2	0	0	1	1	1	1	1	1	1	1	3.2	0.5	12.8	1	1	2	1	1	1	1	1	1	1	9.95	12.5	395		0.3	53	33		0.03	1	2020-09-28
65	61	2	0	0	1	1	1	1	1	2	2	1	75	1.6	29.2969	1	1	1	1	1	2	1	1	1	1	7.51	12.5	230	0.282	0.9	20	23	251	0.01	1	2020-10-02
66	76	1	25	30	1	1	1	1	2	1	1	1	98	1.8	30.2469	1	1	1	1	1	1	1	1	1	2	13.7	13.3	172	2.181	2.4	81	45		3	2	2020-10-03	2020-10-03
67	68	1	2	30	1	1	1	1	1	2	1	1	120	1.8	37.037	1	1	1	1	2	1	1	1	1	2	5.9	13.6	136	0.405	1.1	18	22	467	0.89	1	2020-10-03
68	79	1	2	12	1	1	2	1	2	1	1	1	76	1.67	27.2509	1	1	2	2	2	1	1	1	1	2	1.18	12.4	104	1.327	0.9	74	43		0.67	2	2020-10-11	2020-10-11
69	84	2	0	0	1	1	1	1	2	1	2	1				1	1	1	1	1	1	2	1	1	2	22.4	10.5	462	3.2	1.1			1824	3.3	1	2020-10-09
70	84	2	2	4	1	1	1	1	2	1	2	2	80	1.66	29.0318	1	1	1	2	1	1	1	1	1	1	6.76	11.3	237	1.619	1.2	49		273	0.44	1	2020-10-12
71	63	1	10	10	1	1	1	1	2	1	1	1	100	1.75	32.6531	1	1	2	1	1	1	2	1	1	2	8.86	14.7	187	0.515	1.6	32	37	787	3.17	1	2020-10-16
72	42	1	10	10	1	1	1	1	1	1	1	1	90	1.8	27.7778	1	1	2	2	2	1	2	1	1	2	11.9	14.8	210	1.502	1	27	35	2000	3.2	1	2020-10-14
73	75	1	6	10	1	2	1	1	2	1	2	2	73	1.75	23.8367	1	1	2	1	2	1	1	1	1	2	9.19	12.9	133	0.535	1.1	40	18	681	1.54	1	2020-10-20
74	79	1	30	INTUBATED	1	1	1	1	1	1	2	1	90	1.7	31.1419	1	1	2	1	1	1	1	1	1	2	14.5	13.4	199	1.042	1.88	117	87	1051	3	2	2020-10-30	2020-10-30
75	59	2	0	0	1	1	2	1	1	1	1	1	55	1.68	19.487	1	1	1	2	1	1	1	1	1	1	4.4	8.9	249	4.79	1		77	2000	0.65	1	2020-10-20
76	53	1	8	15	2	1	1	1	1	2	2	1	95	1.7	32.872	1	1	2	1	2	1	2	1	1	2	29.6	13	303	0.294	1	50	65	923	5.84	1	2020-11-02
77	57	2	0	0	1	1	1	1	1	1	1	1	60	1.6	23.4375	1	1	2	1	2	2	2	1	1	1	8.6	12.2	307	0.431	0.8	163	175	1080	0.69	1	2020-10-22
78	58	1	0	0	1	1	1	1	1	2	2	1	82	1.7	28.3737	1	1	1	1	2	1	1	1	1	1	8.9	12.4	294	0.11	1.3	17		86	0.02	1	2020-10-22
79	79	1	15	15	1	1	1	1	1	2	2	1	70	1.68	24.8016	1	1	1	2	2	2	1	1	1	1	6.3	16	566	0.479	0.7	33	28	901	2.54	1	2020-11-01
80	59	1	25	30	1	1	1	1	1	2	2	1	120	1.74	39.6354	1	1	2	2	1	1	2	1	1	2	12.9	18.2	136	0.87	1.3	25	26	61	0.82	1	2020-11-12
81	1	2	0	0	1	1	1	1	1	1	1	1	12			2	1	2	1	1	1	2	2	1	1	15.2	11.2	481		0.35				0.07	1	2020-10-25
82	79	2	0	10	1	1	1	1	1	1	2	1	90	1.5	40	2	1	1	1	1	1	2	1	1	1	17.1	9.8	644	3.267	4.9	106	46	208	2.11	1	2020-10-27
83	56	1	10	40	1	1	1	1	1	1	2	1	140	1.78	44.1863	1	1	2	1	2	1	2	1	1	2	10.5	15.8	230	0.503	0.9	37	23	421	1.97	1	2020-11-04
84	67	1	15	INTUBATED	1	1	1	1	1	2	2	1	100	1.7	34.6021	1	1	2	1	1	1	1	1	1	2	6.8	11.1	353	1.114	1.2		26	612	6.17	2	2020-11-04	2020-11-04
85	39	2	3	0	1	1	1	1	1	1	1	1	90	1.58	36.0519	2	1	2	1	1	1	1	1	1	2	7	14.7	157	0.14	0.6	25	48	71	1.48	1	2020-11-05
86	73	2	15	30	1	1	1	1	1	2	2	1	100	1.65	36.7309	1	1	1	1	1	1	1	1	1	2	12	12.6	225	0.496	1.1			724	2.53	2	2020-11-01	2020-11-01
87	77	1	2	15	1	2	2	1	2	2	2	1	85	1.75	27.7551	1	1	2	2	1	1	2	1	1	2	15.4	13.6	283	0.786	1.2	21	27	195	2.1	1	2020-11-04
88	58	1	3	8	1	1	1	1	1	1	2	1	75	1.7	25.9516	1	1	2	2	2	1	2	1	1	2	8.5	14.5	150	0.357	1.4	26	18	330	1.62	1	2020-11-07
89	56	1	10	40	1	1	1	1	2	1	1	1	140	1.78	44.1863	1	1	2	1	2	1	2	1	1	2	10.5	15.8	230	0.503	0.9	37	23	421	1.97	1	2020-11-04
90	77	1	2	15	1	2	2	1	2	2	2	1	85	1.75	27.7551	1	1	2	2	2	2	2	1	1	2	15.4	13.6	283	0.786	1.2	21	27	195	2.1	1	2020-11-04
91	78	2	2	4	1	1	1	1	2	2	1	2	90	1.7	31.1419	1	1	2	1	2	1	2	1	1	2	7	13.5	217	0.727	0.7	22		302	0.62	1	2020-11-06
92	42	2	2	4	1	1	1	1	1	1	1	1	65	1.6	25.3906	1	1	2	2	1	1	1	1	1	2	5.2	13.6	323	1.085	0.7	19	8	143	1.09	1	2020-11-09
93	68	2	10	10	1	1	1	1	2	2	2	1				1	1	2	1	2	1	2	1	1	2	4.6	11.3	251	2.732	1.1	60	48	438	1.97	1	2020-11-13
94	78	1	4	4	1	1	1	1	2	2	2	1	90	1.7	31.1419	1	1	2	2	2	1	1	1	1	1	3.7	12.6	163	1.749	0.9	20	13	587	0.9	1	2020-11-13
95	76	1	30	30	1	1	1	1	2	2	2	1	70	1.7	24.2215	1	1	2	1	1	1	2	1	1	2	20.9	13.2	251	2.451	1.7		69	896	2.19	1	2020-11-10
96	84	1	3	50	1	1	1	1	2	1	1	1	70	1.71	23.939	1	1	1	1	1	1	2	1	1	2	2.8	12.9	150	1.058	2.2	74	32	1094	0.87	1	2020-11-15
97	14	2	0	0	1	1	1	1	1	1	1	1	55	1.62	20.9572	1	1	1	1	2	1	2	1	1	1	2.03	10.9	45.2		0.8	28	21		0.34	1	2020-11-13
98	70	1	15	15	1	1	1	1	1	1	1	1	55	1.63	20.7008	1	1	2	2	1	1	2	1	1	2	16.7	15.4	202	68.3	1	43		2000	3.15	1	2020-11-19
99	9	1	0	0	1	1	1	1	1	1	1	1	35	1.35	19.2044	1	1	2	1	1	1	1	1	1	1	13	11.6	343		0.5	21	10		1.97	1	2020-11-17
100	79	1	6	15	1	1	1	1	1	2	2	1	80	1.78	25.2493	1	1	2	1	2	1	1	1	1	2	6.6	13.4	157	3.18	4.7	41	24	2000	1.58	1	2020-11-23
101	30	1	2	2	1	1	1	1	1	1	1	1	114	1.78	35.9803	2	1	2	1	2	2	2	1	1	2	4.8	15.4	162	0.239	0.9	37	48	205	0.11	1	2020-11-22
102	81	1	6	INTUBATED	1	2	1	1	2	2	2	1				1	1	1	1	1	1	1	1	1	2	6.5	13.5	170	0.898	2.7	70	50	1397	0.54	2	2020-11-27	2021-11-28
103	64	1	8	8	1	1	1	1	1	1	1	1	100	1.78	31.5617	1	1	2	1	1	1	1	1	1	2	7.3	15.2	253	0.874	1	82	64	2000	1.57	1	2020-11-22
104	66	2	1	0	1	1	2	1	1	2	2	2	68	1.67	24.3824	2	1	2	1	1	1	2	1	1	1	5.1	10.1	265		0.6	25	27	1549	1.4	1	2020-11-23
105	58	1	3	3	1	1	1	1	1	2	1	1	80	1.7	27.6817	1	1	1	2	1	1	1	1	1	2	17.3	11.3	444	3.179	1	137	24	2000	2.49	2	2020-11-24	2020-11-24
106	60	2	10	INTUBATED	1	1	1	1	1	2	2	1	125	1.63	47.0473	1	1	2	1	1	1	2	1	1	2	6.6	12.4	301	0.653	0.9	63	33	153	3.08	2	2020-12-10	2020-12-10
107	47	1	3	35	1	1	1	1	1	2	2	1	110	1.8	33.9506	1	1	2	2	1	1	1	1	1	2	13.7	15.5	262	0.31	1.9	24		767	1.82	1	2020-12-04
108	68	1	15	25	1	1	1	1	2	2	2	1	80	1.73	26.7299	1	2	2	1	2	1	2	1	1	2	7.7	16.6	244	0.611	1.3	43	50	491	1.52	1	2020-12-01
109	73	2	3	3	2	1	1	1	2	2	2	1	118	1.6	46.0937	1	1	2	1	2	1	2	1	1	2	5.6	12.2	202	1.754	2.4	21	15	370	1.49	1	2020-11-29
110	55	2	2	2	1	1	1	1	1	1	1	1	85	1.65	31.2213	1	1	2	1	2	1	1	1	1	1	7.8	13.8	237	1.012	0.9	21	16	276	0.84	1	2020-11-28
111	93	2	8	20	1	1	1	1	2	1	2	2	95	1.65	34.8944	1	1	2	1	2	1	1	1	1	2	7.2	11.2	136	2.719	2	167	76		2.52	1	2020-12-05
112	72	1	4	INTUBATED	1	1	1	1	2	1	2	2	110	1.8	33.9506	1	2	2	1	2	1	2	1	1	1	9.3	13.6	208	1.711	1	45	32	453	1.89	2	2021-01-09	2021-01-09
113	47	1	2	5	1	1	1	1	1	1	1	1	110	1.8	33.9506	1	1	2	2	2	1	1	1	1	2	3.7	15	134	0.683	1.2	142	91	762	1.31	1	2020-11-30
114	70	1	0	NIV	1	1	1	1	2	1	1	1				1	1	1	2	2	1	2	1	1	2	6.69	12.1	167	1.12	4.5	74		2000	1.78	2	2021-01-24	2021-01-24
115	59	1	15	50	1	1	1	1	2	1	2	1	75	1.6	29.2969	1	1	2	1	2	1	2	1	1	2	8.57	15.4	269	0.223	0.9			2000	2.1	2	2021-01-25	2021-01-25
116	73	2	20	20	1	1	1	1	2	1	2	1	80	1.6	31.25	1	1	2	1	1	1	1	1	1	2	4.55	15.7	133	1.276	1.4	65	46	2000	1.35	1	2021-01-26
117	80	1	0	0	1	1	1	1	2	1	2	1	80	1.8	24.6914	1	1	2	2	1	1	1	1	1	1	5.27	13.4	216	1.275	1.5	66		571	0.51	1	2021-01-20
118	84	1	6	45	1	1	1	1	2	2	2	1	75	1.7	25.9516	1	1	2	1	1	1	1	1	1	2	7.19	12.6	156	0.875	1.5	29		674	2.11	2	2021-02-07	2021-02-07
119	84	1	15	15	1	1	1	1	2	1	2	1	80	1.7	27.6817	1	1	2	2	1	1	1	1	1	2	13.5	11.8	203	1.467	1.8	43	22	585	3.03	2	2021-01-25	2021-01-25
120	92	2	2	2	1	1	1	1	1	2	2	1				1	1	1	1	1	1	1	1	1	2	9.75	11.9	188	1.112	2.29	44		1560	2.89	1	2021-01-23
121	55	1	4	INTUBATED	1	1	1	1	2	1	2	1	115	1.8	35.4938	2	1	2	1	1	1	2	1	1	2	3.58	8.8	109	0.294	4.7	26			0.88	2	2021-01-26	2021-01-26
122	68	1	15	35	1	1	1	1	1	2	1	1	70	1.7	24.2215	1	1	2	2	1	1	1	1	1	2	18.22	15.2	165	0.613	1.6	54	72	2000	3.35	1	2021-02-16
123	75	2	25	30	1	1	2	1	1	1	2	2	110	1.65	40.404	1	1	1	1	1	1	1	1	1	2	11.83	15.1	530	2.533	0.9	34	50	1200	2.34	2	2021-01-07	2021-01-07
124	81	2	50	50	1	1	1	2	2	1	2	1	60	1.55	24.974	1	1	1	1	2	1	1	1	1	2	13.89	9.7	471	0.356	4.1	19	8	493	1.43	1	2021-01-06
125	94	1	30	50	1	1	1	1	1	1	2	1	70	1.7	24.2215	1	1	1	2	1	1	1	1	1	2	25.6	16.6	181	14.64	2	35		1001	1.74	2	2021-01-21	2021-01-21
126	67	1	5	INTUBATED	1	1	1	1	1	1	2	1	75	1.65	27.5482	1	1	2	1	1	1	2	1	1	1	6.78	14.1	144	0.14	1	41	26	609	1.37	1	2021-02-05
127	57	2			1	1	1	1	1	1	1	1	78	1.6	30.4687	1	1	2	1	1	1	2	1	1	2	5.99	12.1	207	0.204	0.6	23	13	63	0.34	1	2021-02-01
128	70	1	6	8	1	1	1	1	1	1	1	1	88	1.73	29.4029	1	1	2	2	1	1	1	1	2	2	13.7	16.6	114	0.626	1	69	50	1502	2.79	1	2021-02-01
129	84	1	2	45	1	1	1	1	2	2	2	1	75	1.65	27.5482	1	1	2	1	2	1	1	1	1	2	7.19	12.6	156	0.875	1.5	29		674	2.11	2	2021-02-07	2021-02-07
130	35	1	3	8	1	1	1	1	1	1	1	1	104	1.84	30.7183	1	1	2	2	2	1	2	1	1	2	9.2	14.7	215	0.14	1	27	22	437	0.93	1	2021-01-29
131	73	2	4	20	1	1	1	1	2	1	2	1	80	1.6	31.25	1	1	2	1	1	1	1	1	1	2	4.55	15.7	133	1.276	1.4	65	46	2000	1.35	1	2021-01-26
132	56	2	2	4	1	1	1	1	1	1	2	1	60	1.6	23.4375	1	1	2	1	2	1	1	1	1	2	5.98	15.5	163	0.332	0.5	114	92	1097	1.65	1	2021-01-30
133	63	2	0	10	1	1	2	2	1	1	1	1	72	1.64	26.7698	2	1	2	1	2	1	1	1	1	1	2.51	11.6	55	0.14	3.2	29	38	1960	0.77	1	2021-02-11
134	58	1	2	10	1	1	1	2	1	1	2	1				1	1	2	1	2	1	1	1	1	2	7.84	14.4	204	0.14	0.8	71	132	2000	1.24	1	2021-03-27
135	76	1			1	1	1	1	1	2	2	1	94	1.7	32.526	1	1	1	1	1	1	2	1	1	2	17.9	12.5	201	1.6	1.3				0.05	1	2021-02-08
136	58	2	0	0	1	1	1	1	1	2	1	1	80	1.77	25.5354	1	1	1	1	1	1	2	1	1	2	8.62	11	261	1.457	0.8			898	1.01	1	2021-02-04
137	43	1	4	4	1	1	1	1	1	2	1	1	55	1.62	20.9572	2	1	2	2	1	1	1	1	1	1	17.57	10.6	344	0.551	0.7	345	197		2.63	1	2021-01-08
138	72	2	6	6	1	2	1	1	2	2	2	1	85	1.66	30.8463	1	1	1	2	2	1	1	1	1	1	6.5	15.3	122	0.248	1.96			363	0.67	1	2021-02-04
139	69	1	8	10	1	1	1	1	2	2	1	1	104	1.78	32.8241	1	1	2	1	2	1	1	1	1	2	5.56	9.6	383	0.14	0.9	27		335	0.33	1	2021-02-05
140	58	1	0	0	1	1	1	1	1	1	1	2	75	1.63	28.2284	1	1	2	1	2	1	2	1	1	2	5.4	14.6	197	0.14	1	34	18	146	0.21	1	2021-02-06
141	58	1	15	15	1	1	1	1	2	1	1	1	95	1.8	29.321	1	1	1	1	1	1	1	1	1	2	5.17	16.9	142	0.14	1	44	100	1375	0.95	1	2021-02-05
142	58	1	0	0	1	1	1	1	1	1	1	2	75	1.63	28.2284	1	1	2	1	2	1	2	1	1	2	5.4	14.6	197	0.14	1	34	18	146	0.21	1	2021-02-06
143	36	2	4	4	1	1	1	1	1	1	2	1	90	1.65	33.0579	2	1	2	1	1	1	2	1	1	1	3.5	13.2	231	0.23	0.7	27	11	293	0.45	1	2021-02-08
144	75	1	15	40	1	1	1	1	1	1	2	1	80	1.6	31.25	1	1	1	1	1	1	2	2	2	2	29.46	15.8	236	2.999	1	37	40	2000	3.35	1	2021-02-06
145	52	1	50	INTUBATED	1	1	1	1	1	1	2	1	119	1.75	38.8571	1	1	1	1	1	1	1	1	1	2	15.92	14.4	229	1.464	0.8	53	52	1522	4.32	2	2021-02-06	2021-02-06
146	68	1	3	13	1	1	1	2	2	2	2	1	90	1.87	25.7371	1	1	2	2	1	1	2	1	1	1	7.71	11.5	165	0.275	1.5	32	21	298	1.3	1	2021-01-12
147	56	1	2	3	1	1	1	1	1	2	1	1	81	1.75	26.449	1	1	2	1	2	1	2	1	1	2	13	13.5	311	0.24	0.9	15		692	1.76	1	2021-02-08
148	71	2	4	4	1	1	1	1	1	1	1	1	90	1.6	35.1562	1	1	2	1	2	1	2	1	1	2	14.81	13.1	290	3.008	0.8			634	1.44	1	2021-02-11
149	63	2	0	10	1	1	2	2	1	1	1	1	72	1.64	26.7698	2	1	2	1	2	1	1	1	1	1	2.51	11.6	55	0.14	3.2	29	38	1960	0.77	1	2021-02-11
150	87	2	20	20	1	1	1	2	2	1	1	1	70	1.6	27.3437	1	1	1	1	1	1	1	1	1	2	8.97	10.1	337	1.6	2.7	25		96	0.63	1	2021-02-17
151	80	1	50	INTUBATED	1	1	1	2	2	2	1	1	65	1.7	22.4913	1	1	2	2	1	1	2	1	1	1	9.67	13.8	146	0.68	1.5	107	21	2000	3.18	1	2021-02-20
152	86	2	4	4	1	1	2	2	2	1	2	1	50	1.6	19.5312	2	1	1	1	1	1	1	1	1	2	18.72	12.7	155	0.379	0.8	13	7	921	0.4	1	2021-02-19
153	65	2	3	3	1	1	1	2	1	2	2	1	80	1.65	29.3848	2	1	1	2	1	1	1	1	1	1	10.96	13.6	210	0.179	1.4	29	22	403	2.12	1	2021-03-12
154	85	1	15	30	1	1	1	1	2	1	2	1	50	1.65	18.3655	1	1	2	1	1	1	1	1	1	2	11.17	10	73	1.221	1.5	19	30	2000	1.59	2	2021-02-12	2021-02-12
155	68	2	0	2	1	1	1	1	2	1	2	1	80	1.65	29.3848	1	1	1	1	1	1	2	1	1	2	7.1	11.3	238	0.803	1.4	73	62	521	0.73	1	2021-02-19
156	77	1	4	12	1	1	1	1	2	2	2	1	120	1.65	44.0771	1	1	1	1	1	1	1	1	1	2	14.09	13.6	418	0.581	1.5	51	43	826	2.91	1	2021-01-05
157	72	1	2	2	1	1	1	1	2	1	1	1	85	1.75	27.7551	1	1	1	1	1	1	2	1	1	2	6.42	13.2	146	0.217	1.6	38	21	886	1.46	1	2021-02-16
158	41	1	0	0	1	1	1	1	1	1	1	1	61	1.61	23.533	1	1	1	2	1	2	1	1	1	1	6.54	13.5	205	0.231	1	17	15	19		1	2021-02-16
159	50	1	15	15	1	1	1	1	1	1	1	1	150	1.7	51.9031	1	1	2	1	2	1	1	1	1	2	9.09	13.7	268	0.821	0.9			744	0.81	1	2021-02-21
160	86	2	4	4	1	1	2	2	2	1	2	1	50	1.6	19.5312	1	1	1	1	1	1	1	1	1	2	18.72	12.7	155	0.379	0.8	13	7	921	0.4	1	2021-02-19
161	38	2	0	2	1	1	1	1	1	2	1	1	100	1.62	38.1039	1	1	1	1	1	1	1	1	1	2	12.45	13.3	160	0.393	0.5	77	69	573	1.51	1	2021-02-22
162	58	1	3	0	1	1	2	1	2	1	2	1	80	1.8	24.6914	1	1	2	2	1	1	2	1	1	1	10.04	15.6	229	0.281	1.3	31	35	2000	1.89	1	2021-02-20
163	87	2	20	30	1	1	1	1	2	1	2	1	95	1.65	34.8944	1	1	2	1	2	1	2	1	1	1	21.47	13.9	178	0.893	1	31	17	2000	3.29	2	2021-02-22	2021-02-22
164	84	2	0	0	1	1	1	1	2	2	1	1	50	1.45	23.7812	1	1	1	2	1	1	1	1	1	1	8.57	10.1	273	0.561	0.7	15	9	825	0.52	1	2021-02-27
165	80	1	50	INTUBATED	1	1	1	2	2	2	1	1	65	1.7	22.4913	1	1	2	2	1	1	2	1	1	1	9.67	13.8	146	0.68	1.5	107	21	2000	3.18	1	2021-02-20
166	73	1			1	1	1	1	2	1	1	1				1	1	1	2	1	1	1	1	1	1	10.34	5.6	283		1.9	36	9		1.02	1	2021-02-19
167	75	1	0	0	1	1	1	1	1	1	1	1	70	1.68	24.8016	1	1	2	1	2	1	2	1	1	1	8.53	12.5	250	0.316	1.1	42	69	755	0.45	1	2021-02-20
168	72	1	20	20	1	1	1	1	1	1	1	1	95	1.75	31.0204	1	1	2	1	2	1	2	1	1	2	17.71	15.6	413	0.411	0.9	32	11	1489	1.32	1	2021-02-28
169	77	2	20	30	1	1	2	1	1	1	1	2	70	1.65	25.7117	1	1	2	1	1	1	1	1	1	2	0.67	14.8	29	2.702	1.1	770	350	2000	0.73	1	2021-02-28
170	44	1	0	0	1	1	1	1	1	1	1	1	110	1.7	38.0623	1	1	1	1	2	1	2	1	1	2	7.89	14.1	137	0.167	0.8	40	48	442	1.79	1	2021-02-25
171	72	1	15	30	1	1	1	1	2	2	1	2	75	1.7	25.9516	2	1	1	1	1	1	1	1	1	2	11.01	10.7	146	1.15	1.6	22	13	205.1	1.55	2	2021-01-08	2021-01-08
172	55	1	4	INTUBATED	1	1	1	2	2	1	2	1	115	1.8	35.4938	2	1	1	1	2	1	2	1	1	2	3.58	8.8	109	0.294	4.7	26			0.88	2	2021-01-26	2021-01-26
173	70	1	5	INTUBATED	1	1	1	1	2	2	1	1	85	1.76	27.4406	2	1	2	1	2	1	1	1	1	2	10.48	11.9	139	0.228	0.7	27	27	772	0.23	2	2021-01-23	2021-01-23
174	43	1	2	4	1	1	1	1	1	2	1	1	55	1.62	20.9572	2	1	2	2	1	1	1	1	2	1	17.57	10.6	344	0.551	0.7	345	197		2.63	1	2021-01-08
175	53	1	8	20	1	1	1	1	1	1	2	1	102	1.75	33.3061	1	1	2	1	2	1	2	1	1	2	15.56	15.8	229	0.272	0.8	65	54	1627	1.93	1	2021-01-13
176	71	1	8	INTUBATED	1	1	1	1	1	2	1	1	80	1.76	25.8264	1	1	2	1	2	1	2	1	1	1	6.14	14.2	186	0.213	0.8	70	467	1439	1.08	2	2021-01-21	2021-01-21
177	69	1	3	INTUBATED	1	1	1	1	1	2	2	1	77	1.69	26.9598	1	1	2	1	2	1	1	1	1	2	10.01	15.6	183	0.14	0.8	20	36	439	1.49	2	2021-02-13	2021-02-13
178	35	2	4	6	1	1	1	1	1	1	1	1	65	1.67	23.3067	1	1	2	1	2	1	2	1	1	1	12.95	9.2	234	0.255	0.5	44	41	216	1.78	1	2021-01-14
179	70	1	3	25	1	1	1	1	1	1	2	2	90	1.7	31.1419	1	1	2	1	2	1	2	1	1	2	7.5	15.5	257	0.451	1.8	40	31	763.1	1.28	1	2021-01-12
180	2	1	0	0	1	1	1	1	1	1	1	1	15	0.9	18.5185	1	1	1	2	1	1	1	1	1	1	16.96	6.5	356		4.21	25	16		0.6	1	2021-01-11
181	67	2	INTUBATED	INTUBATED	1	2	1	1	1	1	2	1	100	1.6	39.0625	1	1	1	2	1	1	1	1	2	2	9.8	13.1	143	0.312	1	24		36	0.24	2	2021-01-17	2021-01-17
182	77	1	10	INTUBATED	1	1	1	1	1	1	1	1	96	1.71	32.8306	1	1	2	1	2	1	2	1	1	2	14.69	15.6	200	0.676	1.7	70	19	784	2.39	2	2021-01-12	2021-01-12
183	90	1	30	50	1	1	1	1	1	1	2	1	65	1.65	23.8751	1	1	2	2	1	1	2	1	1	2	16.38	10.9	195	0.367	2.1	30	22	358	2.13	2	2021-01-23	2021-01-23
184	81	2	15	15	1	1	1	1	1	1	1	1	85	1.65	31.2213	2	1	1	1	1	1	1	1	1	2	12.78	13.1	203	3.25	1.3	48	32	567.2	2.38	1	2021-01-04
185	68	2	6	6	1	1	1	1	1	2	2	1	95	1.7	32.872	2	1	1	1	1	1	2	1	1	2	8.41	13.3	272	0.14	1.4	20	18	354	0.36	1	2021-01-18
186	69	1	20	INTUBATED	1	1	1	1	1	1	1	1	98	1.92	26.5842	1	1	2	1	2	1	1	1	1	2	4.8	14.1	106	1.368	1.6	34	26	868	3.18	2	2021-02-25	2021-02-25
187	47	1	4	4	1	1	1	1	1	1	1	1	85	1.8	26.2346	1	1	1	1	1	1	1	1	1	2	3.01	13.3	131	0.14	0.9		58	1087	0.96	1	2021-01-17
188	54	1	2	2	1	1	1	1	1	1	2	1	85	1.76	27.4406	1	1	2	2	1	1	1	1	1	2	9.64	13.7	233	1.6	0.9			1445	1.28	1	2021-01-21
189	69	2	1	0	1	1	1	1	1	2	2	1	59	1.64	21.9363	2	1	2	2	1	1	1	1	1	1	7.32	10.4	238	0.218	0.8	65	48	209	1.36	1	2021-01-17
190	77	2	20	30	1	1	2	1	1	1	1	2				1	1	2	1	1	1	1	1	1	2	0.67	14.8	29	2.702	1.1	770	350	2000	0.73	2	2021-02-28	2021-02-28
191	87	2	20	30	1	1	1	1	2	1	2	1	95	1.65	34.8944	1	1	2	1	2	1	2	1	1	1	21.47	13.9	178	0.893	1	31	17	2000	3.29	2	2021-02-22	2021-02-22
192	30	1	0	0	1	1	1	1	1	1	1	1	90	1.75	29.3878	1	2	2	1	2	1	2	1	2	2	7.5	15.4	154	0.27	0.7	25	18	442	1.27	1	2021-02-24
193	67	2	30	INTUBATED	1	1	1	1	1	1	2	1	110	1.6	42.9687	1	1	2	1	1	1	2	1	1	2	9.43	13	195	0.571	2.3	98	44	2000	1.61	2	2021-03-18	2021-03-18
194	37	2	0	0	1	1	1	1	1	1	1	1	72	1.62	27.4348	1	1	2	2	1	1	1	1	1	1	12.91	12.3	184	1.29	0.5	22	27	10	0.03	1	2021-02-28
195	60	1	30	35	1	1	1	1	2	2	2	1	100	1.65	36.7309	1	1	2	1	1	1	1	1	1	2	9.49	15.3	278	1.076	1.6	25	27	1918	1.89	1	2021-03-13
196	82	1	3	4	1	2	1	1	2	1	2	1	80	1.7	27.6817	1	1	1	1	1	1	1	1	1	2	9.93	18.4	136	1.017	0.9			254	0.34	1	2021-03-02
197	65	1	30	INTUBATED	1	1	1	1	1	1	2	1	82	1.7	28.3737	1	1	2	1	2	1	1	1	1	2	16.79	12.2	158	12.8	1.2	20	10	879	0.52	2	2021-03-28	2021-03-28
198	32	2	0	0	1	1	2	1	1	1	1	1	55	1.6	21.4844	1	1	2	1	1	1	1	1	1	2	0.37	8.3	10	0.337	0.5	9	15	2000	1.91	1	2021-03-09
199	42	1	4	15	1	1	1	1	2	1	2	1	78	1.65	28.6501	2	1	1	1	2	2	2	1	1	1	6.03	14.6	124	0.191	1		18	346	1.16	1	2021-03-03
200	45	1	3	4	1	1	1	1	1	2	1	1	90	1.65	33.0579	1	1	2	1	1	1	2	1	1	2	7.99	16.3	146	0.271	1	21	19	656	1.4	1	2021-03-03
201	83	1			1	1	1	2	2	1	2	1	80	1.64	29.7442	1	1	2	1	1	1	1	1	1	1	4.3	10.4	188	0.153	1.6	51	34	502	0.4	1	2021-03-02
202	89	1	5	30	1	1	1	1	2	1	2	1	84	1.68	29.7619	1	1	2	1	1	1	2	1	1	2	5.7	11.9	230	0.317	1	30	13	821	0.96	2	2021-03-02	2021-03-02
203	3	2	0	0	1	1	1	1	1	1	1	1	18	1.3	10.6509	2	1	1	1	1	1	1	1	1	1	12.09	5.8	89	0.0003		29			0.08	1	2021-03-01
204	54	2	15	15	1	1	1	1	1	2	1	1	70	1.6	27.3437	1	1	1	1	1	1	1	1	1	2	7.18	12.7	195	0.289	0.6	38		2000	1.72	1	2021-03-09
205	58	1	10	15	1	1	1	1	1	1	1	1	115	1.68	40.7455	1	1	1	1	1	1	1	1	1	2	8.31	14.2	373	0.289	0.9	19	57	1937	2.13	1	2021-03-08
206	74	1	20	20	1	1	2	1	1	1	2	1				1	1	1	1	1	1	2	1	1	2	13.59	14.4	172	12.8	0.8	33	7	1168	1.42	1	2021-03-03
207	66	1	15	INTUBATED	1	1	1	1	2	2	2	1				1	1	1	1	2	2	1	1	1	2	9.58	12.2	202	0.564	1.3	56	20	260	1.7	2	2021-03-03	2021-03-03
208	67	1	INTUBATED	INTUBATED	1	1	1	2	1	1	1	1	85	1.8	26.2346	1	1	2	1	2	1	1	1	1	1	14.47	6.4	317	0.396	1.7	30	27		0.51	2		2021-03-05
209	72	1	INTUBATED	INTUBATED	1	1	2	2	2	1	1	1	68	1.6	26.5625	2	1	2	1	2	1	1	1	1	2	8	13.9	150	0.659	2.2	52		1256	1.66	2		2021-03-02
210	80	1	2	0	1	1	2	2	2	1	2	1	72	1.7	24.9135	1	1	2	1	1	1	2	2	1	1	10.89	10.4	59	0.456	7.3	13	11	325	1.73	1	2021-03-02
211	29	1	30	INTUBATED	1	1	1	1	1	1	1	1				1	1	1	2	1	1	1	1	1	2	8.83	16.1	124	0.527	1.1	110	68	2000	1.36	2		2021-03-04
212	57	1	8	20	1	1	1	1	1	1	1	1	80	1.65	29.3848	1	1	1	2	1	1	1	1	1	2	5.85	14	244	0.598	0.9		23	804	1.32	2	2021-03-23	2021-03-23
213	59	2	4	4	1	1	1	1	1	1	1	1	79	1.6	30.8594	1	1	2	1	1	1	2	1	1	2	3.08	12.8	170	0.194	0.8	101	99	2000	0.9	1	2021-03-08
214	65	2	2	25	1	1	1	1	1	1	1	1	55	1.6	21.4844	1	1	2	1	1	1	2	1	1	2	11.27	12.9	207	0.211	0.6	124	90	2000	0.6	1	2021-03-08
215	78	1	6	30	1	1	1	1	2	1	2	1	95	1.76	30.6689	1	1	2	2	2	1	1	1	1	2	7.68	14.8	144	0.14	1.4	40	24	1195	0.78	2	2021-03-24	2021-03-24
216	48	2	2	0	1	1	1	1	1	1	1	1	85	1.59	33.6221	1	1	2	1	2	1	2	1	1	1	5.02	12.1	197	0.28	0.8	64	30	363	1.61	1	2021-03-09
217	28	1	5	INTUBATED	1	1	1	1	1	1	1	1	94	1.7	32.526	2	2	2	1	2	1	2	1	1	2	7.74	15.6	178	0.338	0.9	43	21	1265	1.4	3	2021-03-09	TRANSFERRED
218	55	2	3	4	1	1	1	1	1	1	1	1	80	1.65	29.3848	1	1	2	1	2	1	2	1	1	2	10.16	12.3	215	0.292	0.7	101	99	650.5	1.08	1	2021-03-06
219	65	1	15	25	1	1	1	1	2	1	2	1	78	1.68	27.6361	2	1	2	2	1	1	1	1	1	2	9.98	14.2	201	0.378	0.7	49	27	1509	1.97	1	2021-03-18
220	55	1	2	2	1	1	2	1	2	1	2	1	65	1.7	22.4913	2	2	2	1	1	1	2	1	1	2	4.24	9.3	35	0.588	1.4			2000	1.31	1	2021-03-15
221	67	2	30	INTUBATED	1	1	1	1	1	1	2	1	110	1.6	42.9687	1	1	2	1	1	1	2	1	1	2	9.43	13	195	0.571	2.3	98	44	2000	1.61	2	2021-03-18	2021-03-18
222	52	1	8	25	1	1	1	1	1	2	2	1	100	1.8	30.8642	2	1	2	2	1	1	1	1	1	1	8.31	15.3	141	1.015	1.1	65	41	1385	0.54	1	2021-03-16
223	61	1	1	2	1	1	1	1	1	1	1	1				1	1	2	1	1	1	2	1	1	2	5.94	14.1	183	0.14	0.8	19		1361	1.6	1	2021-03-13
224	65	1	35	INTUBATED	1	1	1	1	1	1	2	1	82	1.7	28.3737	1	1	2	1	2	1	2	1	1	2	16.79	12.2	158	12.8	1.2	8	10	879	0.52	2	2021-03-28	2021-03-28
225	69	2	4	15	1	1	1	1	1	2	2	2	90	1.7	31.1419	1	1	2	1	2	1	2	1	1	2	8.99	12.8	258	0.14	1.1	34	38	195	0.28	1	2021-03-10
226	78	1	6	15	1	1	2	2	1	2	2	1	80	1.68	28.3447	1	1	2	2	1	1	2	1	1	1	38.1	12.7	234	0.707	3.9	20	11	1719	1.69	2	2021-03-20	2021-03-20
227	80	2	15	25	1	1	2	1	1	1	2	2	78	1.7	26.9896	1	1	1	1	2	1	2	1	1	1	13.45	11.1	152	1.537	0.7	58	37	2000	2.4	2	2021-03-22	2021-03-22
228	56	1	2	2	1	1	1	1	1	1	1	1	107	1.87	30.5985	1	1	1	1	1	1	1	1	1	2	6.63	14.8	194	0.249	1	52	29	975.4	0.56	1	2021-03-12
229	29	1	0	0	1	1	1	1	1	1	1	1	108	1.79	33.7068	2	1	2	1	2	1	2	1	1	2	5.66	16.1	122	0.16	1.2	50	99	1094	0.03	1	2021-03-16
230	73	1	2	8	1	1	1	1	1	2	1	1	70	1.65	25.7117	2	1	2	2	1	1	2	1	1	1	9.86	8.6	201	0.261	1.9	17	17	249.4	0.7	1	2021-03-20
231	0.33	2	0	0	1	1	1	1	1	1	1	1	6.9	0.6	19.1667	2	1	2	1	1	1	2	1	1	1	9.73	12.1	431	0.857	0.2	30	19	196.9	0.03	1	2021-03-16
232	58	1			1	1	1	1	1	1	2	1				2	1	2	1	1	2	1	1	1	1	26.8	13.3	154	0.14	1.5	15	15	96	0.16	1	2021-04-05
233	29	1	3	5	1	1	1	1	1	1	2	1	117	1.78	36.9272	2	1	2	2	2	1	1	1	1	2	3.75	13	144	0.299	0.8			473	0.68	1	2021-03-22
234	31	2	8	INTUBATED	1	1	1	1	1	1	1	1	80	1.68	28.3447	1	1	1	1	1	1	1	1	1	2	10	9.5	193	0.168	0.4	143		1455	1.97	1	2021-04-07
235	75	1	4	5	1	1	1	1	2	1	2	1	87	1.75	28.4082	1	1	2	1	2	1	2	1	1	2	11.8	13	198	0.305	1.4			837	2.64	1	2021-03-22
236	76	2	10	INTUBATED	1	1	1	1	1	1	2	1	73	1.59	28.8754	1	1	2	1	2	1	2	1	1	2	36.6	8.1	156	0.2	0.8	26	23	516.6	1.17	2	2021-03-28	2021-03-28
237	61	1	2	3	1	1	1	1	1	1	2	1	105	1.8	32.4074	2	1	1	2	1	1	2	1	1	1	11.13	16.1	197	0.211	1.2	38	29	1089	0.35	1	2021-03-23
238	61	1	INTUBATED	INTUBATED	1	1	1	2	1	2	2	1	120	1.7	41.5225	1	1	2	1	2	1	2	1	1	2	18.55	13.2	291	0.552	1.7	32	23	437	5.31	2	2021-04-02	2021-04-02
239	86	1	50	50	1	1	1	1	2	1	2	1	65	1.55	27.0552	1	1	2	1	2	1	2	1	1	2	9.36	11.8	179	5.95	0.7	67	43	1228	1.19	2	2021-03-31	2021-03-31
240	75	2	5	8	1	1	1	1	2	1	2	1	60	1.65	22.0386	1	1	2	1	2	1	2	1	1	2	7.33	10.6	155	0.307	0.6	29	8	592	3.24	1	2021-03-28
241	87	1	15	70	1	1	1	1	1	1	1	1	60	1.6	23.4375	1	1	2	2	2	1	1	1	1	2	6.79	15.7	153	0.242	0.9	35		711.6	0.86	2	2021-03-28	2021-03-28
242	38	2	2	3	1	1	1	1	1	1	1	1	70	1.65	25.7117	1	1	1	2	1	1	2	1	1	2	9.58	12.3	275	0.172	0.8			340	1	1	2021-03-27
243	52	2	4	5	2	1	1	1	1	1	1	1	78	1.7	26.9896	2	1	2	1	2	1	1	1	1	2	11.65	13.4	353	0.289	0.8	39	36	518	0.75	1	2021-04-02
244	65	2	3	5	1	1	2	2	1	1	1	1	95	1.65	34.8944	2	1	2	2	2	1	2	1	1	1	9.23	11	208	3.354	2.9		13	1099	2.43	1	2021-04-05
245	64	1	2	INTUBATED	1	1	2	1	1	1	2	1	80	1.7	27.6817	2	1	2	2	1	2	1	1	1	2	11.8	6.6	422	1.453	1	28	25	2000	1.41	2	2021-04-26	2021-04-26
246	69	2	15	15	1	1	1	1	2	1	2	1	90	1.65	33.0579	1	1	1	1	1	1	1	1	1	2	24.62	11.3	371	0.192	0.7	23	33	539	0.21	1	2021-04-06
247	88	1	30	40	1	1	1	1	2	1	1	2	70	1.75	22.8571	1	1	1	2	1	2	1	1	1	2	8.5	13.6	101	0.535	1.5	41		2000	3.11	1	2021-04-07
248	88	2	15	20	1	1	1	1	1	1	2	1	90	1.55	37.461	1	1	2	1	2	1	2	1	1	2	9.32	12.3	241	1.145	1.1	67		855.7	0.44	1	2021-03-30
249	56	1			1	1	1	1	1	1	1	2				1	1	2	1	1	1	2	1	1	2	8.41	13	234	0.14	0.9	40	33	829.2	0.52	1	2021-03-30
250	58	1	2	3	1	1	1	1	1	1	1	1	78	1.63	29.3575	1	1	1	2	2	1	2	1	1	1	4.87	12.7	124	0.193	0.7	81		2000	0.76	1	2021-04-02
251	58	1			1	1	1	2	1	1	2	1				1	1	2	2	1	2	1	1	1	2	7.03	13.3	154	0.14	1.5	15	15	96	0.16	1	2021-04-05
252	58	1	4	4	1	1	1	1	1	1	1	1	70	1.6	27.3437	1	1	2	1	2	1	1	1	1	2	8.91	15.1	277	0.14	0.7			2000	1.69	1	2021-04-05
253	74	1	4	4	1	1	1	1	1	2	2	1	70	1.7	24.2215	1	1	2	1	2	1	1	1	1	2	12.78	12.2	209	0.267	0.9	12	11	211	2.05	1	2021-04-06
254	77	2			1	1	1	2	2	2	2	1	50	1.65	18.3655	2	1	1	2	1	1	1	1	1	1	8.47	11.4	220	0.314	2.3	426	519	855	0.07	1	2021-04-12
255	74	1	20	INTUBATED	1	1	2	2	2	1	2	1	50	1.65	18.3655	1	1	2	2	1	1	1	1	1	2	14.84	14.4	196	12.412	2.7	204	165	1693	3.1	2	2021-04-07	2021-04-07
256	72	1	3	3	1	1	1	1	1	1	2	1	75	1.7	25.9516	2	1	2	1	1	1	2	1	1	1	7.84	13.4	171	0.374	0.7	89	87	1119	0.27	1	2021-04-07
257	83	2	30	INTUBATED	1	1	1	2	2	2	2	1	90	1.65	33.0579	2	1	1	1	1	1	1	1	1	2	13.4	8.94	298	0.344	1.8	24	13	168.6	2.67	2	2021-04-13	2021-04-13
258	93	1	2	2	1	1	1	2	1	1	2	1	63	1.65	23.1405	2	1	1	1	1	1	1	1	1	2	11.49	12.2	106	0.653	2.3	52		595	0.44	1	2021-04-14
259	86	2	0	10	1	1	2	2	1	1	2	1	55	1.5	24.4444	2	1	1	2	1	2	1	1	1	1	3.72	7.9	141	1.076	1.19		19		1.36	2	2021-04-11	2021-04-11
260	72	2	2	2	1	1	1	1	2	2	1	1	75	1.55	31.2175	1	1	1	1	1	1	2	1	1	2	7.22	9.8	120	0.349	1.8	50	27	171	0.15	1	2021-04-15
261	69	2	10	10	1	1	2	1	1	1	1	1	70	1.65	25.7117	1	1	2	2	1	1	2	1	1	2	8.7	15.1	256	0.229	0.6	34	23	411	0.98	1	2021-04-25
262	52	1	2	2	1	1	1	1	1	1	1	1	80	1.7	27.6817	1	1	2	1	1	2	2	1	1	2	11.3	14.2	196	0.291	1	37	25	2000	3.33	1	2021-04-25
263	52	1	5	6	1	1	1	1	1	1	1	1	90	1.75	29.3878	1	1	1	1	2	1	1	1	1	2	9	13	272	0.197	0.9	24	25	772	1.94	1	2021-04-23
264	24	1	0	0	1	1	1	1	1	1	1	1	82	1.76	26.4721	1	1	2	1	2	1	2	1	1	1	6.54	15.1	263	0.1	0.8	20	20	115	0.09	1	14/04/2021
265	72	1	5	intubated	1	1	1	1	2	1	1	1	87	1.8	26.8519	2	1	2	1	2	1	2	1	1	2	17.41	12.3	246	7.62	0.83	48	23	397.9	12.67	2	28/03/2020	28/03/2020
266	72	1	15	intubated	1	1	1	1	2	2	2	1	100	1.69	35.0128	1	1	1	1	1	1	2	1	1	2	13.21	13.5	337	0.34	1.26	35	13	429.8	44.14	2	27/03/2020	27/03/2020
267	55	1	0	0	2	1	1	1	1	1	1	1	80	1.8	24.6914	1	1	2	1	2	2	1	1	1	1	4.03	16.1	143	0.2	0.74	23	16	1236	4.17	1	31/03/2020
268	67	1	0	1	1	1	1	1	1	1	1	1	81	1.79	25.2801	1	1	2	1	2	1	2	1	1	2	3.7	14.1	197	0.42	1.08	72	60	2000	2	1	2020-06-04
269	27	1	0	0	1	1	1	1	1	1	1	1	79	1.77	25.2163	1	1	1	1	1	1	2	1	1	1	5.57	14.8	258	0.18	0.82	24	25	2000	0.53	1	16/5/2020
270	66	1	0	0	2	1	1	1	1	1	2	1	95	1.82	28.6801	1	1	2	1	1	1	1	1	1	1	7.15	15.1	295	0.34	0.96	61	74	894	5.89	1	16/04/2020
271	59	1	0	2	1	1	1	1	2	2	2	1	105	1.7	36.3322	1	2	2	1	1	1	1	1	1	1	7.53	15	368	0.15	1.4	35	13	509	11.5	1	2020-06-04
272	74	1	5	5	1	1	1	1	1	1	2	1	87	1.79	27.1527	1	1	2	1	1	1	2	1	1	1	7.47	14.5	243	0.49	0.81	39	27	2000	28.42	1	22/05/2020
273	85	2	0	0	1	1	1	1	1	1	2	1	50	1.55	20.8117	1	1	2	1	1	1	2	1	1	1	7.2	13.2	254	0.34	1.27	31	11	323	1.82	3	22/03/2020
274	60	2	0	0	1	1	1	1	1	1	1	1	70	1.6	27.3437	2	1	2	1	1	1	2	1	1	2	7.31	12.6	189	1.1	0.58	58	49	698	8.19	3	22/03/2020
275	81	1	0	0	1	1	1	1	2	1	2	1	84	1.72	28.3937	1	1	2	1	1	1	2	1	1	1	8.2	14.8	250	0.25	1.11	21	13	380.4	0.28	1	18/04/2020
276	45	1	2	4	1	1	1	1	1	1	1	1	109	1.73	36.4195	1	1	2	1	1	1	2	1	2	2	5.91	15.7	194	0.71	0.98	55	45	2000	9.67	1	2020-04-04
277	52	1	0	0	1	1	1	1	1	1	1	1	80	1.79	24.968	1	1	2	2	1	1	2	1	1	1	9.11	15.3	377	0.17	1.01	27	39	1142	6.44	1	2020-06-04
278	49	1	0	0	2	1	1	1	1	1	2	1	103	1.78	32.5085	1	1	1	1	2	1	2	1	1	2	9.39	15.7	386	0.19	0.74	26	38		0.78	3	24/03/2020
279	66	2	0	0	1	1	1	1	1	1	2	1	58	1.56	23.833	1	1	2	1	1	1	2	1	1	2	6.74	15.3	190		0.78	59	44		4.38	3	26/03/2020
280	33	2	0	0	1	1	1	1	1	1	1	1	60	1.66	21.7738	1	1	2	2	1	1	2	1	1	2	4.27	13.5	162	0.42	0.79	20	15	102	0.4	1	15/042020
281	59	1	10	15	1	1	1	1	1	1	1	1				1	1	2	1	2	2	2	1	1	2	14.45	13.6	419	2.02	0.78	18	15	724	31	1	2020-07-04
282	66	1	0	0	1	1	1	1	2	2	2	1	88	1.78	27.7743	1	1	1	1	1	1	1	1	1	2	11.26	16.7	262	0.29	1.1	17	17	13.31	0.12	3	2020-09-05
283	13	2	0	0	1	1	1	1	1	1	1	1	35	1.5	15.5556	1	1	2	1	1	1	2	1	1	1	7.08	13.8	199	0.26	0.45	22	26	38.55	1	1	2020-08-06
284	11	2	0	0	1	1	1	1	1	1	1	1	60	1.65	22.0386	1	1	1	1	1	1	1	1	1	1	7.57	12.5	263	0.38	0.49	31	31	57.43	0.1	1	2020-08-06
285	18	2	0	0	1	1	1	1	1	1	1	1	80	1.73	26.7299	1	1	1	1	1	1	1	1	1	1	7.4	14.1	269	0.15	0.68	13	10	45.54	0.04	1	2020-08-06
286	49	1	0	0	1	1	1	1	1	1	1	1	106	1.97	27.3133	1	1	2	2	1	2	2	1	1	2	6.74	14.7	311	0.44	0.95	55	96	704.4	0.26	1	2020-08-06
287	14	2	0	0	1	1	1	1	1	1	1	1	65	1.67	23.3067	1	1	1	1	1	1	1	1	1	1	7.16	14.5	187	0.15	0.6	20	17	72.09	0.04	1	2020-08-06
288	6	1	0	0	1	1	1	1	1	1	1	1	25			1	1	1	1	1	1	1	1	1	1	5.19	13.4	295	0.2	0.4	25	27	57.17	1	1	2020-08-06
289	41	2	0	0	1	1	1	1	1	1	2	1	89	1.8	27.4691	1	1	2	1	1	1	2	1	1	2	7.55	13.2	518	2.33	0.58	19	21	207	0.79	1	2020-10-06
290	87	2	2	2	1	1	2	1	2	2	2	1				1	1	2	1	1	1	1	1	1	1	4.21	13.5	173		1.98	22	19		63.14	2	23/07/2020	23/07/2020
291	57	1	intubated	intubated	1	1	1	1	1	1	2	1	95	1.75	31.0204											9.32	11	241	0.99	0.6	40	22	2000	14.54	1	2020-10-07
292	45	1	intubated	intubated	1	1	1	1	1	2	1	1	90			1	1	2		1	2	1	1	1	1	7.38	10.6	230	4.62	0.93	26	29	2000	14.3	2	15/07/2020	15/07/2020
293	86	1	5	15	1	1	1	1	1	2	2	1	80	1.68	28.3447	1	1	2		2	1	2	1	1	2	3.1	9.9	99	0.87	1.32	26	10	140	7.18	1	2020-04-08
294	46	1	5	15	1	1	1	1	2	2	1	1	125	1.78	39.4521	1	1	2		2	1	2	1	1	2	7.51	13.5	297	0.99	1.04	79	58	605.6	14.62	1	23/07/2020
295	38	2	0	0	1	1	1	1	1	1	1	1	68	1.65	24.977	2	2	2		2	1	2	2	2	2	3.2	11.9	194	0.15	0.5	40	14	118.1	5.86	1	23/07/2020
296	78	1	2	2	1	1	1	2	1	1	2	1				1	1	2	2	1	1	1	1	1	1	3.42	12.9	145	0.23	1.39	18	2	617	7	1	23/07/2020
297	54	1	0	0	1	1	1	1	2	1	2	1	93	1.63	35.0032	1	1	1	1	1	1	1	1	1	1	10.9	15	298	0.56	0.57	25	42	421	1.77	1	2020-04-08
298	41	1	2.5	4	1	1	1	1	1	1	1	1	121	1.78	38.1896	2	2	2	2	2	2	2	2	2	2	10.72	14.2	287	0.43	0.76	21	45	1270	2.96	1	2020-04-08
299	40	1	0	0	1	1	1	1	1	1	1	1	85	1.72	28.7317	1	2	2	1	1	1	2	1	1	1	8.5	16.2	175	0.71	0.81	38	36	637	1.68	1	2020-04-08
300	14	1	0	0	1	1	1	1	1	1	1	1	70	1.75	22.8571	1	1	2	2	1	2	2	1	2	1	7.62	17.3	248	0.15	0.85	17	12	83.03	0.12	1	23/07/2020
301	34	1	0	0	1	1	1	1	1	1	1	1	64	1.82	19.3213	2	1	2	1	1	1	2	1	1	2	8.43	14	344	0.6	0.71	66	48	619	24	1	24/07/2020
302	27	1	0	0	1	1	1	1	1	1	1	1	70	1.7	24.2215	2	1	2	1	1	1	1	1	1	2	5.77	14.9	103	0.22	0.87	18	12	335	7.25	1	2020-01-08
303	39	1	intubated	intubated	1	1	1	1	1	1	1	2				2	1	2	1	2	2	2	1	2	2	20.9	13.6	112	8.54	0.92	21	22	1553	11.61	2	2020-04-08	2020-04-08
304	62	2	0	0	1	1	1	1	1	1	2	1	74	1.55	30.8012	1	1	2	1	1	1	2	1	1	2	5.55	15.3	186	0.93	0.75	36	26	248.2	0.67	1	2020-04-08
305	65	1	0	5	1	1	1	1	2	2	2	1	69	1.75	22.5306	1	1	2	1	1	1	2	1	1	1	3.16	12.5	101	0.15	1.68	14	6	215.9	2.95	1	2020-04-08
306	59	2	0	0	1	1	1	1	1	1	1	1	58	1.55	24.1415	1	1	1	1	1	1	1	1	1	1	4.3	15.6	178	0.28	0.78	25	23	120.7	0.61	1	2020-04-08
307	65	1	0	0	1	1	1	1	1	1	1	1	78	1.7	26.9896	1	1	2	1	1	1	1	1	1	2	6.65	13.9	176	0.18	0.81	35	27	195.4	2.11	1	2020-04-08
308	62	1	0	0	1	1	1	1	1	1	2	1	82	1.72	27.7177	1	1	2	1	1	1	2	1	1	1	6.75	16.8	141	0.16	0.98	25	29		2.87	1	2020-04-08
309	64	2	0	0	1	1	1	1	1	1	1	1	60	1.64	22.3081	1	1	2	1	1	2	2	1	1	2	14.34	13.3	259	0.29	1.28	28	19	269.8	6.74	1	2020-04-08
310	75	1	INTUBATED	INTUBATED	1	1	1	1	2	2	2	1	95	1.8	29.321	1	1	2	2	2	1	1	1	1	2	20.09	11.5	183	8.81	2.88	45	52	2000	15.38	1	2020-04-08
311	27	2	0	0	1	1	1	1	1	1	1	1	57	1.69	19.9573	1	1	2	2	1	1	2	1	1	1	3.12	12.5	127	0.15	0.69	14	10	61.11	0.65	1	2020-03-08
312	73	1	2	4	1	1	1	1	1	1	2	1				2	1	2	2	1	1	2	2	1	1	2.92	12.9	161	0.15	0.71	30	21	987.3	1.12	1	24/07/2020
313	76	1	0	0	1	2	1	1	2	2	2	1	46	1.64	17.1029	1	1	2	1	1	1	1	1	1	1	19.34	11.3	235	1.6	0.75	13	16	468.3	4.97	1	2020-04-08
314	29	1	0	0	1	1	1	1	1	1	1	1	120	1.88	33.952	1	1	1	1	1	1	1	1	1	1	9.5	15.3	244		0.97				0.53	1	18/07/2020
315	69	2	0	0	1	1	1	1	1	1	2	1	57	1.6	22.2656	1	1	1	1	1	1	2	1	1	1	14.53	12	307	0.26	0.55	16	9	123.5	2.83	1	22/07/2020
316	79	1	2	2	1	1	1	1	1	2	2	1	80	1.62	30.4832	1	1	2	2	2	2	2	1	1	1	4.38	14.6	121	0.25	0.91	20	15	373.3	4.23	1	28/07/2020
317	73	1	5	bipap	1	1	1	2	2	2	2	1				2	1	1	2	1	1	2	1	1	2	9.95	8.7	352	1.84	4.75	1409	826	2000	5.28	1	2020-04-08
318	40	1	0	10	1	1	1	1	1	1	1	1	95	1.71	32.4886	2	2	2	1	1	1	2	1	1	2	6.11	16.6	192	0.16	1.07	19	23	482.6	5.47	1	2020-03-08
319	12	1	0	0	1	1	2	1	1	1	1	1	56	1.43	27.3852	1	1	1	1	1	1	2	1	1	1	4.21	6.3	21		0.41				1.05	1	2020-04-08
320	64	1	0	INTUBATED	1	1	1	1	2	2	2	1	100	1.89	27.9947	1	1	2	1	1	1	1	2	1	1	6.17	16.5	214	0.15	2.12	53	60	633.3	0.48	1	2020-04-08
321	69	1	0	0	2	2	1	1	1	1	2	1	100	1.8	30.8642	1	1	1	2	2	1	1	1	2	2	8.69	16.6	274	6.49	1.39	26	38	204.5	0.17	1	15/07/2020
322	87	2	10	INTUBATED	1	1	1	1	1	1	1	1				1	1	2	1	1	1	2	1	1	1	12.9	12.8	434	0.9	0.61	26	8	1071	34.26	1	2020-06-07
323	44	1	0	0	1	1	1	1	1	1	1	1	68	1.61	26.2336	1	1	2	2	2	1	1	2	1	1	4.14	14.6	228	0.35	0.76	26	15	309.9	0.54	1	2020-04-08
324	80	1	INTUBATED	INTUBATED	1	1	1	1	2	2	1	1				2	1	1	1	1	1	2	1	1	2	10.55	16.6	299		1.67	31	70		1.4	2	22/09/2020	22/09/2020
325	59	2	0	0	1	1	1	1	1	1	1	1	80	1.67	28.6851	1	1	1	2	2	1	1	1	1	1	5.75	15.7	160	0.51	0.76	26	26	132.3	0.75	1	2020-03-08
326	52	1	0	0	1	1	1	1	1	1	1	1	84	1.77	26.8122	2	1	2	1	1	1	2	1	1	1	5.24	16	170	0.19	1.17	141	249	2000	1.32	1	2020-04-08
327	53	2	2	2	1	1	2	2	1	1	2	1	52	1.65	19.1001	1	1	1	1	1	1	1	1	1	2	4.01	9.2	158	0.68	5	15	8		1.54	1	17/07/2020
328	86	2	0	0	1	1	1	1	1	1	2	1	70	1.6	27.3437	1	1	2	1	1	1	1	1	1	1	6.25	9.8	238	1.79	2.16	17	10	321.2	0.87	1	2020-04-08
329	28	1	0	0	1	1	1	1	1	1	1	1	70	1.66	25.4028	1	1	1	2	1	2	2	1	1	2										1	14/09/2020
330	89	2	2	bipap	1	1	1	2	2	1	1	1				2	1	2	1	1	1	2	1	1	2	6.11	10.6	259	0.2	5.13	28	6	288.6	13.61	2	26/07/2020	26/07/2020
331	28	2	0	0	1	1	1	1	1	1	1	1	57	1.62	21.7193	2	1	2	1	1	1	2	1	1	1	4.5	14.6	180	0.15	0.86	17	14	42.44	0.55	1	23/07/2020
332	67	2	0	0	1	1	1	1	2	1	2	1	69	1.6	26.9531	2	1	1	1	2	1	1	1	2	2	7.6	14.1	353	0.32	0.86	16	19	150.8	0.06	1	25/11/2020
333	68	2	2	30	1	1	2	1	1	1	1	1	66	1.66	23.9512	1	1	2	2	1	1	2	1	1	2	3.898	14.6	94	2.22	0.73	34	20	765.4	7.26	1	25/11/2020
334	64	2	intubated	intubated	1	1	1	1	1	2	1	1				2	1	2	2	1	1	1	1	1	2	14.46	14.9	317	1.15	0.58	22	16	604.2	26.19	2	27/10/2020	27/10/2020
335	36	2	0	4	1	1	1	1	1	1	1	1				1	1	1	1	1	1	1	1	1	2	3.99	12.6	210	0.46	0.54	22	11	178.3	12.09	1	26/11/2020
336	79	1	0	0	1	1	1	1	1	1	1	1				1	1	2	1	2	1	2	1	1	1	8.33	14.4	200		1.32	24	12	173.8	2.37	1	19/11/2020
337	78	1	3	4	1	1	1	1	2	2	2	1	70	1.6	27.3437	2	1	2	1	1	1	1	1	1	1	8.03	13.1	246		0.74	52	40	160.2	3.08	1	14/11/2020
338	71	2	2	15	1	2	1	1	2	1	2	1				1	1	2	2	2	1	2	1	2	1	4.17	12.5	217		0.61	56	26	504.1	8.73	1	2020-02-11
339	86	1	0	0	1	1	1	1	2	1	2	1	78	1.65	28.6501	2	1	1	1	1	1	1	1	1	2	4.12	11.7	214	0.29	0.87	45	16	216.1	0.77	1	26/10/2020	2020-07-11
340	79	2	30	intubated	1	1	1	1	1	2	2	1				1	1	1	2	1	1	1	1	1	2	12.65	10.3	96	7.66	1.17	57	30	875.3	9.23	2	2020-07-11	2020-07-11
341	84	1	5	intubated	1	1	2	2	2	1	1	1	75	1.75	24.4898	1	1	1	2	1	1	1	1	1	1	6.11	10.1	186	1.8	2.97	45	30	979.9	15.63	2	29/11/20	29/11/20
342	89	1	0	intubated	1	1	1	1	2	2	1	1				2	1	2	1	1	1	1	1	1	1	7.95	12.6	137	1.32	1.24	2859	1129	2000	4.85	2	2020-05-11	2020-05-11
343	50	1	0	0	1	1	1	1	1	1	2	1	99	1.65	36.3636	2	1	2	1	1	1	1	1	1	1	15.97	16.7	273		0.78	35	27		18.44	1	23/10/2020
344	52	1	10	intubated	1	1	1	1	1	1	2	1				1	1	1	1	1	1	2	1	1	2	12.7	14	216	2.05	1.22	210	33	2000	10.55	2	2020-07-11	2020-07-11
345	80	1	3	21	1	1	1	1	2	2	2	1	75	1.69	26.2596	1	1	2	1	1	1	2	1	1	2	4.02	10.3	190	1	1.84	48	32	940.4	27.32	1	2020-02-11
346	82	2	0	intubated	1	1	1	1	2	2	2	1				1	1	1	1	1	1	1	1	1	1	11.45	15.6	516		1.44	17	9		1.24	2	15/10/2020	15/10/2020
347	63	2	0	0	1	1	2	1	1	1	1	1				1	1	2	2	1	1	1	1	1	2	7.76	13.5	257	0.15	0.68	30	24	394.8	4.88	1	28/11/2020
348	71	1	2	10	1	1	1	1	2	2	2	1	88	1.76	28.4091	1	1	1	1	1	1	1	1	1	2	8.18	13.5	283	1.06	1.92	37	32	713	6.23	1	17/11/2020
349	49	2	0	10	1	1	1	2	1	1	2	1	80	1.6	31.25	2	1	1	2	1	1	1	1	1	1	17.6	10.9	300	0.35	9.74	24	20	888.4	10.65	1	2020-10-11
350	63	1	4	15	1	1	1	1	1	1	1	1	127	1.78	40.0833	1	1	2	1	1	1	2	1	2	2	8.84	16.7	330	0.61	0.81	103	124	2000	7.07	1	25/11/2020
351	72	1	intubated	intubated	1	1	1	1	2	1	2	1				1	1	2	1	1	1	1	1	1	2	10.23	11.2	268	0.37	1.34	27	12	2000	14.28	2	27/11/2020	27/11/2020
352	55	1	0	2	2	1	1	1	1	1	2	1				1	1	2	1	1	1	2	1	1	1	5.26	13.7	209	1.01	1.01		67	1026	8.54	1	23/11/2020
353	62	1	15	intubated	1	1	1	1	1	1	2	1				1	1	2	1	1	1	1	1	1	2	24.23	13.8	417	0.24	0.94	110	114	898	25.98	2	28/11/2020	28/11/2020
354	41	1	5	5	1	1	1	1	1	1	1	1				1	1	1	1	1	1	2	1	1	2	9.02	15.2	262		0.66	73	223	2000	0.89	1	20/11/2020
355	44	2	0	0	1	1	1	1	1	1	2	1	80	1.59	31.6443	1	1	1	1	1	1	1	1	1	1	6.59	10.5	341		0.57			27.68	1.03	1	25/11/2020
356	76	1	0	0	1	1	1	1	2	2	2	1	92	1.72	31.0979	1	1	1	2	1	1	1	1	1	2	7.21	11.1	216	0.67	2.45	41	40	1252	9.69	1	27/10/2020
357	73	1	5	intubated	1	1	1	2	2	1	2	1	90	1.77	28.7274	1	1	2	1	1	1	2	1	1	2	7.75	16	106	0.33	0.95	46	27	753.6	27.57	2	27/11/2020	27/11/2020
358	60	2	30	intubated	1	1	2	2	1	1	1	1	72	1.6	28.125	1	1	2	1	1	1	2	1	1	2	10.81	9.5	266	0.64	6.51	73	35	2000	31	2	24/10/2020	24/20/2020
359	84	2	10	10	1	1	1	1	1	1	2	1				1	1	1	1	1	1	1	1	1	2	8.32	10.1	245	2.9	0.56	58		563.8	2.86	2	19/11/2020	19/11/2020
360	46	1	3	4	1	1	1	2	1	1	1	1				1	1	1	1	2	1	2	1	1	2	5.86	13.9	140		1	4	46	2000	12.13	1	2020-11-11
361	86	1	0	0	1	1	2	1	1	1	1	1				1	1	1	1	1	1	1	1	1	1	4.93	15.5	125		1.35	18	10	295	0.61	1	2020-10-11
362	86	2	intubated	Intubated	1	1	1	1	2	2	2	1				2	1	1	1	1	1	1	1	1	1	17.83	10.4	103	3.64	2.74	3862	1578		2.72	2	2020-12-11	2020-12-11
363	48	2											67	1.6	26.1719																				1	16/11/2020
364	54	1	0	0	1	1	1	2	1				82	1.7	28.3737	1	1	2	1	1	1	1	1	1	1	5.63	9.9	144		0.66	43	29	755.4	12.73	1	21/11/2020
365	27	2	0	0	1	1	1	1	1				77	1.68	27.2817	1	1	1	1	1	1	1	1	1	1										1	26/10/2020
366	84	2	15	intubated	1	2	1	2	2	1	2	1		1.55		1	1	1	1	1	1	1	1	1	2	8.05	11.8	260		1.62			180.2	1.8	2	27/11/2020	27/11/2020
367	62	1	4	4	1	1	1	1	2	1	2	1	75	1.76	24.2123	1	1	2	1	1	1	1	1	1	2	5.59	14.4	198		0.7	55	47	1823	9.05	1	2020-07-11
368	58	2	3	5	1	1	1	1	2	1	1	1				2	1	2	1	2	2	1	1	1	2	11.78	12.1	414	0.45	0.83	29	60	1328	2.67	1	2020-05-11
369	92	2	2	intubated	1	1	1	1	2	1	2	1	65			1	1	1	2	2	1	2	1	1	2	8.77	12.8	227		0.6	24	15	99.61	4.37	2	2020-08-11	2020-08-11
370	68	2	15	intubated	1	1	2	1	2	2	2	1		1.68		2	1	2	1	1	1	1	1	1	2	6.95	13.5	238	0.38	1.27	27	14	1075	18.52	2	2020-12-11	2020-12-11
371	42	2	0	0	1	1	1	1	1	1	1	1				1	1	1	1	1	1	1	1	1	1	3.24	10.7	350	0.74	0.48			83.06	0.12	1	2020-10-11
372	71	1	5	intubated	1	1	1	1	1	2	2	1	95	1.78	29.9836	1	1	1	1	1	1	2	1	1	2	9.08	11.3			0.6				17.4	2	2020-10-11	2020-10-11
373	82	1	intubated	intubated	1	1	1	1	2	1	2	1				1	1	1	2	2	1	1	1	2	1	15.31	13.5	338	2.86	1.12	36	26	871.8	14.64	2	2020-05-11	2020-05-11
374	86	2	2	4	1	1	1	1	1	2	2	1				2	1	2	1	1	1	2	1	1	1	7.71	11.8	138		0.8			247.7	8.32	1	15/11/2020
375	81	1	5	intubated	1	1	1	1	2	1	2	1				1	1	1	2	1	1	1	1	1	2	11.42	14.8	100	3.56	0.59	74	49	686.7	5.84	2	29/10/2020	29/10/2020
376	84	1	2	5	1	1	2	1	2	1	2	1	84	1.6	32.8125	2	1	2	1	1	1	2	1	1	2	3.79	10.8	197	4.07	1.25	42	20	2000	20.51	1	26/10/2020
377	82	1	15	5	1	1	1	2	2	2	2	1				1	1								2	12.49	9.7	203	2.38	6.07	34	21	811.9	8.57	1	14/11/2020
378	33	2	0	0	1	1	1	1	1	1	1	1	102	1.55	42.4558	1	1	1	1	1	1	1	1	1	1	8.78	11.1	220							1	21/11/2020
379	29	2	0	0	1	1	1	1	1	1	1	1	65	1.6	25.3906	1	1	2	1	1	1	2	1	1	2	8.92	13.1	222		0.57	28	19		22.18	1	26/11/2020
380	38	2	0	0	1	1	1	1	1	2	1	1	63	1.52	27.268	1	1	1	1	1	1	1	1	1	1	10.27	10.4	216	0.34	0.53	19	15		0.26	1	2020-06-10
381	83	1	2	intubated	1	1	1	2	1	1	1	1				1	1	2	1	1	1	2	1	1	2	6.07	10.3	70	6.66	2.77	67	22	398.5	7.78	2	2020-01-11	2020-01-11
382	80	1	30	intubated	1	1	1	1	2	1	2	1				1	1	1	1	1	1	1	1	1	2	14.53	15.7	210	0.57	1.1	66	33	2000	0.83	2	14/11/2020	14/11/2020
383	29	2	0	0	1	1	1	1	1	1	1	1	72	1.61	27.7767	1	1	1	1	1	1	1	1	1	1	10.46	14.4	253							1	18/10/2020
384	7	2	0	0	1	1	2	1	1	1	1	1	19.8	1.19	13.9821	1	1	1	1	1	1	1	1	1	1	59.93	8.6	220						0.43	1	2021-09-10
385	27	1	0	0	1	1	1	1	2	1	1	1	81	1.84	23.9249	1	1	1	1	1	1	1	1	1	1										1	2020-09-10
386	76	1	5	6	1	1	1	1	1	2	2	1				2	1	2	1	1	1	2	1	1	1	12.72	12.5	241	1.32	1.31	25	10	1743	30.14	1	17/10/2020
387	64	1	15	intubated	1	1	1	1	1	1	1	1	85	1.72	28.7317	1	1	1	1	1	1	1	1	1	2	9.12	12.4	385	33.29	0.69	61	55	1029	19.03	1	24/11/2020
388	61	1	0	0	1	1	1	1	1	2	2	1				1	1	1	1	1	1	1	1	1	2	6.52	11.6	314		0.63	23	12	627.6	3.9	1	30/11/2020
389	61	1	2	4	1	1	1	1	1	1	1	1	96	1.73	32.0759	1	1	2	1	2	1	1	1	2	1	6.37	13.6	291	0.76	0.75	40	60	862.1	11.63	1	24/10/2020
390	49	1	3	12	1	1	1	1	1	1	2	1	85	1.74	28.075	2	1	2	1	2	1	2	1	1	2	12.16	14.3	202	0.15	0.67	38	34	1094	6.56	1	2020-01-11
391	90	2	3	4	1	1	1	1	1	1	2	1	65	1.76	20.984	1	1	1	2	1	1	2	1	1	1	10.14	11.6	373	1.58	0.55	71	31	540	5.12	1	29/10/2020
392	16	1	15	30	1	1	1	1	1	1	1	1				1	1	2	1	1	2	2	1	1	2	8.69	12.5	316	0.27	0.7	45	36	154.3	18.64	1	2020-02-11
393	67	1	4	intubated	1	1	1	1	2	2	2	1				1	1	2	1	1	1	1	1	1	2	24.03	13	171	1.39	1.04	32	102	930.2	7.24	2	29/10/2020	20/10/2020
394	75	1			1	1	1	1	1	1	2	1				1	1	2	1	2	1	2	1	1	2	5.65	5.9	105		0.87			2000	21.03	2	28/10/2020	28/10/2020
395	55	1	30	30	1	1	1	1	1	1	2	1	84	1.73	28.0664	1	1	2	1	2	1	1	1	1	2	17.35	17.5	222		0.95	20	18	2000	18.36	2	2020-11-11	2020-11-11
396	53	1	5	5	1	1	1	1	1	1	1	1	112	1.9	31.0249	1	1	1	1	1	1	2	1	1	2	8.97	15.5	212	0.46	0.85	28	30	736.1	9.08	1	2020-02-11
397	39	2	0	0	1	1	1	1	1	1	1	1	155	1.6		1	1	2	1	1	1	2	1	1	1	6.15	13.6	287		0.47	17	16	261.5	12.69	1	24/11/2020
398	63	1	2	10	1	1	1	1	1	1	1	1	70	1.7	24.2215	1	1	2	1	1	1	1	1	1	2	10.91	14.9	302		0.53	49	64	1731	3.59	1	2020-09-11
399	63	2	4	4	1	1	1	1	1	1	2	1				2	1	1	1	1	1	2	1	1	1	9	12.6	343		0.65			1573	2	1	2020-12-11
400	66	2	4	4	1	1	1	1	1	1	2	2	92	1.55	38.2934	1	1	2	2	1	1	2	1	1	1	8.62	14.1	163		0.54	38	28	782.7	3.27	1	2020-11-11
401	70	2	15	INTUBATED	1	2	1	1	1	2	2	1				1	1	1	1	1	1	2	1	1	2	12.13	13.6	381		0.96	50	36	406.4	10.32	2	30/11/2020
402	59	1		intubated	1	1	1	1	2	2	1	1	84	1.7	29.0657	2	1	1	2	1	1	1	1	1	2	13.85	15.6	484	2.77	0.36	20	76	297.7	3.32	2	2020-07-12	2020-07-12
403	48	1	7	15	1	1	1	1	1	2	2	1				1	1	2	1	1	1	1	1	1	2	11.78	12.7	254		0.76			1509	10.27	1	17/11/2020
404	76	1	4	5	1	1	1	1	1	1	2	1	75	1.75	24.4898	1	1	2	2	1	1	2	1	1	2	11.36	14.1	230		0.74	28	41	701.6	16.25	1	16/11/2020
405	67	1	15	20	1	1	1	1	1	1	1	1				1	1	1	2	2	1	1	1	1	2	7.16	15.9	413	0.26	0.69			2000	6.36	1	23/11/2020
406	73	1	4	4	1	1	1	1	2	1	1	1				1	1	2	1	1	1	2	1	1	1	9.5	11.6	339		0.78	78	74	2000	27.71	1	17/11/2020
407	0.2	1	0	0	1	1	1	1	1	1	1	1	4.1	0.55	13.5537	1	1	2	1	1	1	1	1	1	1	9.46	13.7	459						0.37	1	16/11/2020
408	62	1	15	intubated	1	1	1	1	1	1	1	1				1	1	2	1	1	1	1	1	1	2	12.57	13.1	215		0.72	63	33	849.1	10.09	2	16/11/2020	16/11/2020
409	35	1	2	2	1	1	1	1	1	1	1	1	90	1.67	32.2708	1	1	1	1	1	1	1	1	1	2	4.21	14	286		0.63	25	48	2000	8.38	1	18/11/2020
410	81	2	15	15	1	1	1	1	2	2	2	1				1	1	2	2	2	2	2	2	2	2	10.38	12.8	533	0.92	0.7	91	120		14.25	2	21/11/2020	21/11/2020
411	82	1	15	intubated	1	1	2	1	2	2	1	1				1	1	2	1	1	1	2	1	1	2	20.59	9.6	593		0.95	22	18	1873	5.36	2	26/11/2020	26/11/2020
412	53	1	5	30	1	1	1	1	1	1	1	1	82	1.77	26.1738	1	1	1	1	1	1	1	1	1	2	12.17	13.4	165	0.56	0.64	19	19	724	14.74	1	28/11/2020
413	58	1	4	intubated	1	1	1	1	2	1	1	1	130			1	1	1	2	2	1	2	1	1	2	20.57	12.3	394	1.04	1.26	22.97	50	2000	15.67	2	17/11/2020	17/11/2020
414	39	2	0	0	1	1	1	1	1	1	1	1	71	1.67	25.4581	1	1	2	2	2	2	2	1	1	2	22	8.5	280		0.67	46	48	189.2	19.82	1	26/11/2020
415	53	1	5	20	1	1	1	1	1	1	1	1				2	1	1	2	2	1	2	1	1	2	4.3	14.7	100		1.02	40	16		6.99	1	27/11/2020
416	59	1	6	6	1	1	1	1	2	1	2	1	95	1.73	31.7418	1	1	1	2	2	1	2	1	1	1	7.87	13.7	301		1.2	78	72		6.47	2	24/11/2020
417	66	1	30	30	1	1	1	1	1	1	2	1				1	1	2	1	1	1	2	1	1	2	15.49	13.9	238	0.58	1.14	83	83	1305	42.91	1	2020-12-11
418	60	1	4	5	1	1	1	1	1	2	2	1				1	1	2	1	1	1	2	1	1	2	8.05	15.1	311		1.28	93	101	2000	24.87	1	2020-10-11
419	44	2																																	1	2020-10-11
420	60	2	15	intubated	1	1	1	1	1				80	1.55	33.2986	2	1	2	1	1	1	1	1	1	2	6.71	14.1	257	0.76	1.34	53	14		13.18	2	2021-04-02	2021-04-02
421	71	2	4	bipap	1	1	1	1	1							1	1	1	1	1	1	1	1	1	2	11.78	13.8	226		0.67	76	74	396	9	1	20/02/2021
422	66	2	12	bipap	1	1	1	2	1	1	1	1		1.45		1	1	2	2	1	1	2	1	1	1	6.7	12	134	0.71	3.82	58	23		22.07	2	15/02/2021	15/02/2021
423	79	1	13	bipap	1	1	1	1	2	2	2	1	79	1.71	27.0169	1	1	1	1	1	1	1	1	1	2	9.38	12.2	187	1.68	2.53	110	52		14.6	2	25/01/2021	25/01/2021
424	61	1	2	2	1	1	1	1	2	2	2	1	72	1.73	24.0569	1	1	1	2	1	1	1	1	1	2	8.71	12.2	223	0.62	0.75			747.4	5.3	1	2021-05-01
425	66	2	6	Intubated	1	1	1	1	1	2	2	1	89	1.71	30.4367	1	1	1	1	1	1	1	1	1	2	9.91	12.7	242	1.14	0.83	40	40	217.8	3.23	1	2021-02-02
426	79	1	0	bipap	1	1	1	1	1	2	2	1	66	1.6	25.7812	1	1	2	2	2	2	2	2	2	1	4.95	12.9	173	0.49	0.96	65	16	483.6	5.56	1	28/1/2021
427	35	1	5	intubated	1	1	1	1	1	1	1	1	90	1.63	33.8741	2	1	2	2	2	2	2	1	2	2	10.25	13.2	184		0.67	56	29	1742	22.34	2	19/1/2021	19/1/2021
428	99	2	0	3	1	1	1	2	1	1	2	1				1	1	1	1	1	1	1	1	1	1	5.34	12.8	186	0.92	1.19	24	13	522.6	0.87	1	23/1/2021
429	56	2	1	2	1	1	1	1	1	1	1	1	90	1.65	33.0579	1	1	2	2	2	1	1	1	2	2	9.53	13.1	474	1.04	0.69				2.08	1	25/1/2021
430	83	1	21	21	1	1	1	1	2	1	1	1	81	1.78	25.565	1	1	2	2	2	2	1	1	1	2	8.44	13.2	129	1.23	0.89	54	47	1538	8.86	1	2021-07-02
431	33	1	0	0	1	1	1	1	2	2	2	1	102	1.75	33.3061	2	1	2	1	2	1	1	1	1	1	11	14.9	320	0.25	0.61	26	57		0.14	1	17/2/2021
432	53	1	15	intubated	1	1	1	1	2	2	2	1				1	1	2	1	1	1	2	1	1	2	10.18	12.6	313	1.38	1.55	48	12		24.26	2	13/2/2021	13/2/2021
433	82	2	6	10	1	1	1	1	2	2	2	1				1	1	1	1	1	1	1	1	1	2	4.23	11	261	1.3	0.81	24	11	173.6	11.4	1	26/12/2020
434	85	1	15	intubated	1	1	1	1	2	1	2	1	75	1.78	23.6713	1	1	2	2	2	1	2	1	1	2	18.8	12.2	225	3.2	1.5	2204	2201	1860	15	2	30/12/2020	30/12/2020
435	52	1	6	10	1	1	1	1	2	2	2	1	125	1.85	36.523	1	1	2	2	2	1	2	1	1	2	6.28	12.9	211	0.25	0.73	27	41	553.4	2.35	1	16/2/2021
436	88	1	0	25	1	1	1	2	2	2	2	1				1	1	1	1	1	1	1	1	1	1	12.68	9.6	339		2.96	23	14		11.03	2	31/1/2021	31/1/2021
437	92	1	4	intubated	1	1	1	2	2	1	1	1				1	1	1	1	2	1	1	1	1	2	5.62	11.6	115		1.53	51	31		20.68	2	2020-06-12	2020-06-12
438	85	1	10	10	1	1	1	1	2	1	2	1	85	1.83	25.3815	1	1	2	1	1	1	1	1	1	2	10.59	9.7	205	0.94	5.92	25	5		34.12	1	17/02/2021
439	84	1	4	4	1	1	1	1	1	1	2	1				1	1	1	1	1	1	1	1	1	2	8.82	13.6	191		1.03			640	5.13	1	18/01/2021
440	85	2	4	15	1	1	2	1	2	1	1	1	80	1.55	33.2986	1	1	1	1	1	1	1	1	1	1	9.3	15.3	727	0.77	1.16	21	11	342.5	16.45	1	2021-12-02
441	83	1	4	intubated	1	1	1	2	1	2	2	1	114			1	1	2	1	1	1	2	1	1	2	3.94	16.3	106	0.7	2.17	76	24		22.3	2	2021-08-02	2021-08-02
442	52	2	0	15	1	1	1	1	1	1	1	1	65	1.65	23.8751	2	1	1	1	1	1	1	1	1	1	4.94	15.5	158	0.54	0.77	41	32		4.82	1	27/01/2021
443	61	2	0	2	1	1	1	1	1	2	2	1	100	1.61	38.5788	1	1	2	2	2	1	2	1	1	1	6.98	11.3	376	0.75	0.96	25	13	336.6	5.92	1	2021-03-01
444	55	1	15	30	2	1	1	1	1	1	1	1	80	1.79	24.968	1	1	1	1	1	1	2	1	1	2	8.73	13.6	313	0.28	0.8	29	28	991.2	19.93	1	29/12/2020
445	58	1	5	21	1	1	1	1	2	1	2	1	85	1.73	28.4005	1	1	1	2	2	1	1	1	1	2	8.43	13.4	287	1.5	0.95	41	49	1490	12.41	1	14/1/2021
446	71	1	15	intubated	1	1	1	1	2	1	2	1	77	1.66	27.9431	1	1	2	1	1	1	2	1	1	2	4.34	14.2	140	0.53	0.81	55	38		12.25	2	2021-09-02	2021-09-02
447	75	2	15	intubated	1	1	1	1	2	2	2	1		1.2		1	1	2	2	2	1	1	1	1	2	4.83	13.7	153	0.5	1.02	72	29	337.3	25.43	2	26/2/2021	26/2/2021
448	59	1	20	intubated	1	1	1	1	1	1	1	1				1	1	1	1	1	1	1	1	1	1	15.15	13.7	460	4.24	0.5	89	39	1532	26.2	2	21/1/2021	21/1/2021
449	69	1	15	15	1	1	1	1	2	1	2	1	93	1.68	32.9507	2	1	2	2	1	1	1	1	1	2	3.98	11.8	423	1.91	0.84	28	31		0.79	1	17/2/2021
450	81	2	4	intubated	1	1	1	2	2	2	2	1				1	1	1	2	1	1	2	1	1	2	3.19	9.1	149	5.5	3.76	13	11	789.5	20.81	2	2020-01-12	2020-01-12
451	77	2	0	0	1	1	2	1	2	2	1	1				1	1	2	1	1	1	1	1	1	1	18.51	10.4	139		1.59	60	43		29.28	1	2020-02-12
452	85	2	0	0	1	1	1	1	1	1	1	2	65	1.52	28.1337	1	1	2	2	1	1	1	1	1	1	3.22	14.1	88	3.67	0.83	37	29		3.87	1	2021-02-02
453	77	1	bipap	bipap	1	2	1	2	2	2	2	1				1	1	1	1	1	1	1	1	1	1	8.79	16	263		2.65	15	15		1.2	1	21/12/2020
454	83	1	3	intubated	1	1	1	2	2	2	2	1				1	1	1	1	1	1	2	1	1	1	15.65	11.2	285		1.66	79	25	1718	22.01	2	2021-11-12	2021-11-12
455	72	1	0	2	1	1	1	1	1	1	1	1	74	1.72	25.0135	1	1	2	2	1	1	2	1	1	1	3.71	15.6	121	0.29	0.85	120	206	1292	3.26	1	2021-04-01
456	55	1	0	2	1	1	1	1	2	1	2	1	103	1.89	28.8346	1	1	2	1	1	1	1	1	1	2	7.45	16	174	1.96	0.88	185	48	738	0.18	1	2021-04-01
457	79	1	0	intubated	1	1	1	1	2	2	2	1	61	1.62	23.2434	1	1	2	2	2	1	2	1	1	1	3.41	9.4	82	2.92	0.62	200	79		1.91	2	15/2/2021	15/2/2021
458	82	1	Intubated	intubated	1	1	1	1	2	1	2	1	70	1.72	23.6614	2	1	1	1	1	1	1	1	1	2	11.85	11.7	321		1.43	48	47		0.76	2	23/12/2020	23/12/2020
459	42	1	2	2	1	1	1	1	1	1	2	1	96	1.75	31.3469	1	1	1	1	1	1	2	1	1	2	12.18	13.9	423		0.89	22	24	462.8	17.77	1	2020-03-12
460	94	2	15	bipap	1	1	1	1	2	2	2	1				1	1	2	1	1	1	2	1	1	2	18.76	11.8	340	1.74	1.07	45	56		14.1	2	25/1/2021	25/1/2021
461	50	1	10	20	1	1	1	1	1	1	1	1	90	1.82	27.1706	1	1	2	2	2	1	1	1	1	2	12.35	13.1	386	0.8	0.8	50	125		4.55	1	13/2/2021
462	57	1	4	21	1	1	1	1	2	2	2	1	76	1.6	29.6875	2	1	2	2	2	1	2	1	1	2	5.9	13.5	130	0.22	1	41	63	231.1	2.56	2	26/12/2020	26/12/2020
463	71	1	15	21	1	1	1	2	2	1	2	1	43	1.55	17.898	1	1	2	1	1	1	2	1	1	2	6.69	11.8	278		9.51	75	62		12.68	2	26/1/2021	26/1/2021
464	82	2	10	bipap	1	1	1	1	1	1	1	1				1	1	2	2	2	1	2	1	1	2	8.82	11.7	298		1.15				25.83	2	2020-04-12	2020-04-12
465	75	1	13	15	1	1	1	1	2	2	2	1	105	1.72	35.4922	1	1	1	1	1	1	1	1	1	2	10.5	14.2	587	1.03	0.86	29	31	379.8	5.2	1	2021-04-02
466	43	1	12	15	1	1	1	1	1	1	2	1	83	1.7	28.7197	1	1	2	2	2	1	1	1	1	2	5.75	13.9	266	0.59	0.9	35	67		11.16	1	13/2/2021
467	46	1	0	0	1	1	1	1	1	1	2	1				1	1	2	1	1	1	1	1	1	1	4.46	8.3	204		0.65	25	35		0.38	1	2021-06-01
468	40	1	3	intubated	1	1	1	1	1	1	1	1	93	1.83	27.7703	1	1	1	2	2	1	2	2	1	2	3.2	13.4	126	0.91	0.98	98	53	2000	11.02	2	25/12/2020	25/12/2020
469	60	1	30	bipap	1	1	1	1	1	2	1	1				1	2	1	1	1	1	1	1	1	1	12.01	13.1	484		0.92			1365	47.15	1	2021-11-01
470	72	1	10	DECEASED	1	1	1	1	1	2	2	1	87	1.8	26.8519	1	1	2	1	2	1	2	1	1	2	7.63	11	261	0.86	1.42	60	65	1298	23.72	2	2021-10-02	2021-10-02
471	67	1	2	bipap	1	1	1	1	2	1	2	1				1	1	2	1	1	1	1	1	1	1	11.3	15.2	193	0.66	1.44	36	46	722.3	21.42	1	16/01/2021
472	60	1	0	4	1	1	2	1	2	2	2	1	72	1.73	24.0569	2	1	2	1	1	1	2	2	1	1										1	2021-05-01
473	74	1	3	15	1	1	1	1	2	1	2	1	80	1.63	30.1103	1	1	1	1	1	1	1	1	1	2	14.4	13.6	322		0.61	48	126	556.6	2.63	1	2020-05-12
474	57	1	3	5	1	1	1	1	1	2	2	1	99	1.76	31.9602	2	1	2	2	1	1	1	1	1	1	8.8	15.2	249	0.44	1.61	26	15	813.7	4.28	1	24/02/2021
475	81	1	2	INTUBATED	1	1	2	1	2	2	2	1	72	1.71	24.623	1	1	1	1	1	1	2	1	1	2	13.33	9	13	0.31	0.99	15	9	2000	1.32	2	2021-04-01	2021-04-01
476	38	1	4	5	1	1	1	1	1	1	1	1	81	1.8	25	1	1	2	2	2	2	2	1	1	2	6.54	12.7	222	0.48	0.73	20	19		3.26	1	25/01/2021
477	71	2	2	2	1	2	1	1	2	2	2	1	84	1.67	30.1194	1	1	1	1	2	1	2	1	1	2	14.01	9.3	456	1.09	1.28	23	21	143.9	0.92	1	31/12/2020
478	49	2	5	6	1	1	1	1	1	1	1	1	107	1.59	42.3243	1	1	1	1	1	1	1	1	1	2	13.4	14.4	314	3.15	0.78				5.44	1	26/01/2021
479	85	1	15	intubated	1	1	1	2	2	1	2	1	110	1.7	38.0623	1	1	2	2	1	1	2	1	1	2	10.7	11.8	122	0.75	1.19	42	21		13.03	2	2021-06-02	2021-06-02
480	32	2	0	0	1	1	1	1	1	1	1	1	59	1.6	23.0469	1	1	1	2	2	1	1	1	1	1	8.77	9.9	185							1	2021-12-01
481	46	1	3	5	1	1	1	1	1	1	1	1	134	1.82	40.4541	1	1	1	1	1	1	1	1	1	2	13.14	15.4	380	0.29	0.87	26	48	2000	7.53	1	2021-11-02
482	70	1	5	bipap	1	2	1	2	2	2	2	1				1	1	2	2	1	1	2	1	1	2	6.24	9.9	196	0.93	3.47		23	232.5	8.83	2	28/12/2020	28/12/2020
483	56	2	12	12	1	1	1	1	1	1	1	1	57	1.52	24.6711	1	1	2	1	1	1	1	1	1	2	3.78	12	224	0.31	0.55	86	108	274	0.92	1	25/1/2021
484	79	2	0	0	1	1	1	1	1	1	2	1				1	1	1	1	1	1	1	1	1	1	5.06	13.9	172	0.47	0.98	49	18	524.1	1.08	1	2021-10-02
485	74	1	2	15	1	2	2	1	2	2	1	1				1	1	2	2	1	1	1	1	1	2	5.27	15.2	123	1.1	1.93	28	29	88.55	0.6	1	30/1/2021
486	83	1	bipap	bipap	1	2	1	1	2	1	2	1	38	1.8	11.7284	1	1	2	1	1	1	2	1	2	2	12.95	13.5	250		1.13			436.2	6.15	1	2021-08-01
487	81	2	20	intubated	1	1	1	1	2	2	2	1				1	1	2	1	1	1	1	1	1	2	7.59	13.4	256	1.07	0.79	42	25	110.4	6.53	2	20/1/2021	20/1/2021
488	78	2	15	cpap	1	1	1	1	1	1	1	1				2	1	2	1	2	1	2	1	1	2	16.07	12	425	0.72	0.65	20	25		15.92	1	2021-04-02
489	52	1	6	bipap	1	1	1	1	1	1	2	1				1	1	2	1	1	1	1	1	1	2	4.88	15.3	176	0.35	0.85	43	29	799.3	10.4	1	21/1/2021
490	87	1	0	0	1	1	2	2	1	1	2	1	60	1.7	20.7612	1	1	2	1	1	1	1	1	1	1	5.89	9	257		1.84	11		24.39	0.23	1	2021-05-01
491	55	1	4	5	1	1	1	1	1	2	1	1	95	1.78	29.9836	1	1	2	1	1	1	1	1	1	2	11.87	14.6	252	0.62	0.91	22	27	1054	14.21	1	18/1/2021
492	56	1	5	8	1	1	2	1	1	1	2	1	65	1.85	18.992	1	1	2	1	2	1	1	1	1	2	7.04	14.6	226	0.23	0.91	94	123	2000	4.42	1	2021-11-01
493	66	1	15	bipap	1	1	1	1	1	2	1	1	80	1.87	22.8774	1	1	2	2	2	2	2	2	2	2	18.31	15.5	240		0.7	28	25	0.63	24.4	1	2021-05-01
494	68	1	5	bipap	1	1	1	1	1	1	2	1				1	1	2	1	1	1	2	1	1	2	8.53	16.7	11	0.19	0.83	53	82	594	6.78	1	21/1/2021
495	90	2	15	intubated	1	2	1	1	2	1	2	1				2	1	1	1	1	1	2	1	1	2	21	12.4	526	2.55	0.65	36	19	520.5	3.47	2	27/1/2021	27/1/2021
496	74	2	0	intubated	1	1	1	1	1	1	1	1	75	1.49	33.7823	2	1	2	2	2	1	2	1	1	1	5.17	12.1	225		0.71	65	42	990	3.61	2	22/12/2020	22/12/2020
497	87	1	0	0	1	1	1	1	1	2	2	1	63	1.53	26.9127	1	1	1	1	1	1	1	1	1	1	5.72	10.3	218	3.24	0.97	13	8	127.7	2.59	2	26/12/2020	26/12/2020
498	60	1	6	intubated	1	1	1	1	2	2	2	1	90	1.8	27.7778	1	1	2	2	2	1	2	2	2	2	19.16	17.4	385	0.22	0.81	30	22		19.47	2	2021-10-02	2021-10-02
499	71	1	2	bipap	1	1	1	2	2	1	1	1	91	1.72	30.7599	1	1	1	1	1	1	1	1	1	1	4.91	8.7	121		3.31	29	10		2.09	2	2021-05-02	2021-05-02
500	75	2	0	2	1	1	1	1	1	2	2	1	75	1.67	26.8923	2	1	1	1	1	1	1	1	2	1	8.84	12.3	279	0.56	1.45	45	21		8.99	1	30/01/2021
501	27	2	0	0	1	1	1	2	1	1	1	1	79	1.58	31.6456	1	1	2	2	2	1	2	1	1	2	7.81	10.8	127	0.72	0.76				10.84	1	2021-12-02
502	55	1	2	15	1	1	1	1	1	1	1	1	87	1.68	30.8248	1	1	2	1	2	1	1	1	1	2	7.45	14.8	457	0.71	0.73	29	35	1633	17.13	1	22/01/2021
503	52	1	6	intubated	1	1	1	1	1	1	1	1	85	1.82	25.6612	1	1	1	1	2	2	2	1	1	2	5.27	16.7	172	0.95	0.81	239	136	2000	12.22	2	2020-09-01	2021-09-01
504	82	2	4	5	1	1	1	1	1	2	2	1	63	1.65	23.1405	1	1	2	2	2	1	1	1	1	2	19.84	11	224		0.9	7			5.89	1	22/2/2021
505	38	1			1	1	1	1	2	2	2	1	106	1.73	35.4172	1	1	1	1	1	1	1	1	1	1	5.83	9.7	241		1.77	137	64			3	2021-10-02
506	86	2	20	intubated	1	1	1	1	2	2	2	1				1	1	1	1	1	1	2	1	1	2	6.54	12.8	154	1.37	0.87				19.39	2	25/1/2021	25/1/2021
507	67	1	2	4	1	1	1	1	1	1	1	1	90	1.76	29.0548	1	1	1	2	2	1	2	2	1	2	8.22	14.1	419		0.71	58	46	1790	12.6	1	19/12/2020
508	73	1	2	4	1	1	1	1	1	1	1	1	80	1.75	26.1224	1	1	2	2	2	1	1	1	1	1	16.03	18.1	221	0.3	0.75	50	30	1375	19.3	1	2021-08-01
509	41	1	5	10	1	1	1	1	1	1	1	1				1	1	2	2	2	1	1	1	1	2	14.94	12.1	244	0.52	1.12	20	19	785.5	14.78	1	2021-07-01
510	94	2	0	0	2	1	1	1	1	1	2	1	60	1.5	26.6667	1	1	1	1	1	1	1	1	1	1	14.48	13.3	197	0.25	0.86				5.34	1	13/2/2021
511	43	1	8	10	1	1	1	1	1	1	1	1	100	1.7	34.6021	1	1	1	1	1	1	1	1	1	2	6.11	14.8	273	0.44	0.76	24	25		10.18	1	23/1/2021
512	49	1	10	15	1	1	1	1	1	1	1	1	73	1.72	24.6755	1	1	2	1	1	1	1	1	1	2	5.65	13.3	186	0.43	0.77				14.63	1	22/2/2021
513	62	2	4	4	1	1	1	2	1	1	1	1	67	1.6	26.1719	2	1	1	2	1	1	2	1	1	2	6.46	10.9	89	0.78	5.09				1.09	1	24/2/2021
514	59	2	15	22	1	1	1	1	1	2	2	1				1	1	1	1	1	1	2	1	1	2	11.53	14.8	175	4.99	0.44	24	27		2.83	1	22/2/2021
515	72	1	9	15	1	1	2	1	2	1	2	1				1	1	2	1	1	1	1	1	1	2	6.24	12.4	233	3.4	0.9	34	62		10.92	1	2021-10-02
516	87	1	2	intubated	1	1	2	1	2	1	2	1	165			1	2	1	1	1	1	1	1	1	2	12.73	12.1	165	3.2	0.84	65	40	2000	10.68	2	21/12/2020	21/12/2020
517	80	2	3	intubated	1	1	1	1	2	2	2	1	58	1.6	22.6562	1	1	2	2	2	1	1	1	1	1	19.8	11.5	77	2.7	2.65	96	75	210.5	14.06	2	17/2/2021	17/2/2021
518	48	2	10	10	1	2	1	1	1	1	1	1	76	1.55	31.6337	1	1	2	1	1	1	2	1	1	2	4.89	10.9	481	0.61	0.46	109	78	142.9	16.76	1	2021-11-01
519	63	1	5	5	2	1	1	1	1	2	1	1	70	1.73	23.3887	1	1	1	1	1	1	1	1	1	2	7.74	13.8	257		0.68	20	42		6.37	1	22/2/2021
520	67	1	15	15	2	1	1	2	1	1	1	1				1	1	1	1	1	1	2	1	2	1	4.56	14.4	277		1.38	124	77		12.46	1	2020-11-12
521	52	1	15	intubated	1	1	1	1	1	1	2	1				1	1	2	1	2	1	2	1	1	2	9.77	12.8	202	0.62	0.78	82	62		17.5	2	14/2/2021	14/2/2021
522	74	2	10	15	1	1	1	2	2	2	2	1				1	1	2	1	1	1	2	1	1	2	15.71	11	326	4.24	5.4	38	20	2000	10.39	1	2021-05-01
523	64	1	4	intubated	1	1	1	1	1	1	1	1	100	1.8	30.8642	2	1	2	2	2	1	2	1	1	2	4.62	14.8	161	0.49	0.76	106	86	1041	2.42	2	2021-03-01	2021-03-01
524	89	2	4	4	1	1	1	1	2	1	2	1	70	1.65	25.7117	1	1	1	2	2	1	1	1	1	2	8.92	10.7	329		1.06				7.17	1	2021-01-02
525	84	2	10	intubated	1	1	2	1	1	1	2	1				1	1	2	1	1	1	2	1	1	2	11.87	11.8	270		0.83	37	31	951.1	15.1	2	2021-02-01	2021-02-01
526	85	1	bipap	15	1	2	1	2	2	2	2	1	80	1.8	24.6914	1	1	1	1	1	1	1	1	1	2	16.9	11.4	297	3.2	3.87	34	21		1.1	2	15/2/2021	15/2/2021
527	44	1	6	6	1	1	1	1	1	1	1	1	170			1	1	1	1	1	1	2	1	1	2	7.43	12.6	181		0.84	56	79	1054	9.06	1	28/12/2020
528	49	1	CPAP	intubated	1	1	1	1	1	1	2	1				1	1	1	1	1	1	1	1	1	2	10.78	15.1	282	0.34	0.67	119	118		5.65	1	15/02/2021
529	35	2	0	10	1	1	1	1	1	1	1	1				2	1	2	1	2	1	2	1	1	2	5.86	12	120	1.02	0.73	141	89	357	7.26	1	17/02/2021
530	28	1	2	3	1	1	1	1	1	1	1	1	120	1.72	40.5625	2	1	2	1	2	1	2	1	1	2	14.72	14.6	281	0.71	0.67	17	36	688.8	5.78	1	13/02/2021
531	92	2	15	15	1	1	1	2	2	1	2	1				2	1	2	1	1	1	1	1	1	2	7.91	9.2	173	0.4	2.93		18	2000	39.01	2	17/01/2021	17/01/2021
532	52	1	2	10	1	1	1	1	1	1	1	1	107	1.9	29.6399	1	1	2	1	1	2	2	1	1	2	8.44	15.2	234	0.34	1.03	16	13		12.88	1	2021-03-02
533	54	1	15	intubated	1	1	1	1	1	1	1	1	107	1.77	34.1537	1	1	2	1	1	1	2	1	1	2	12.55	14.5	232	0.65	0.71	56	49	1624	25.31	2	13/1/2021	13/1/2021
534	80	1	10	15	1	1	1	1	1	2	2	1	82	1.64	30.4878	1	1	1	1	1	1	1	1	1	2	18.16	14.6	247	0.87	1.16	17	17		11.9	1	2021-08-02
535	67	1	3	4	1	1	1	1	1	1	2	1	82	1.64	30.4878	2	1	2	2	2	1	1	1	1	2	10.27	11.4	314	0.52	1.27	31	95		6.05	1	25/2/2021
536	53	1	4	6	1	1	1	1	1	1	1	1	83	1.7	28.7197	2	1	2	2	2	1	2	1	2	2	7.56	16.5	247	0.25	1.04	54	57	1255	4.77	1	26/2/2021
537	85	1	2	21	1	1	1	1	2	1	2	1				1	1	1	1	1	1	2	1	1	2	6.1	9.3	280	0.44	1.25	98	104	306.7	6.48	1	2021-04-01
538	79	1	9	bipap	1	2	1	1	2	1	2	1	55	1.7	19.0311	1	1	1	1	1	1	2	1	1	2	9.96	11.5	258		1.43	21	18	281.1	14.3	1	23/12/2020
539	100	1	20	bipap	1	1	1	1	1	1	2	1				1	1	2	1	1	1	1	1	1	2	12.95	18	521	0.92	1.46	62	49		12.72	2	24/2/2021	24/2/2021
540	48	1	5	15	1	1	1	2	2	2	2	1	90	1.7	31.1419	2	1	1	2	2	1	2	1	1	2	7.35	12.8	203	0.25	1.44	34	43	645.8	4.64	1	2021-12-02
541	78	1		3	2	1	1	2	1	1	2	1	61	1.65	22.4059	1	1	1	1	1	1	1	1	1	1										1	2020-01-12
542	64	2	15	15	1	1	1	1	1	1	1	1				1	1	2	2	2	1	1	1	1	2	7.11	14.1	365	2.16	0.76	41	39	1124	6.98	1	31/12/2020
543	68	1	intubated	intubated	1	1	1	2	2	2	2	1				2	1	2	1	1	1	1	1	1	2	3.63	12.3	114		1.69	47	18	433.1	40.63	2	2020-09-12	2020-09-12
544	56	1	8	bipap	1	1	1	1	1	2	2	1	80	1.76	25.8264	2	1	2	1	1	1	2	1	1	2	9.48	14.2	237	2.48	0.81	28	25		13.78	1	27/2/2021
545	64	1	0	0	1	1	1	1	1	1	2	1	70	1.65	25.7117	1	1	2	2	2	1	2	2	2	2	11.56	13.7	252		0.99	42	32	720.3	20.6	1	16/12/2020
546	75	1	15	Intubated	1	1	1	2	2	1	2	1	84	1.64	31.2314	1	1	2	2	2	2	2	2	2	2	14.31	13.4	430	2.63	2.39	55	37	753.6	21.47	2	25/12/2020	23/12/2020
547	79	1	20	bipap	1	1	1	2	2	1	2	1	65	1.64	24.1672	2	1	2	1	1	1	1	1	1	2	7.02	12.6	196	1.16	1.4	75	25		28.87	2	2021-09-02	2021-09-02
548	58	1	5	21	1	1	1	1	1	1	2	1	80	1.75	26.1224	1	1	2	2	2	2	2	1	1	2	15.4	16.6	156	0.31	0.86	10	23		14.59	1	25/2/2021
549	63	1	5	10	1	1	1	1	2	1	2	1	80	1.79	24.968	2	1	2	1	1	1	1	1	1	2	9.89	14.6	320	0.39	1.05				7.79	1	2021-01-02
550	54	1	2	6	1	1	1	1	1	1	1	1	94	1.73	31.4077	2	1	2	2	2	1	1	1	1	2	7.55	14.8	337	0.41	0.86	39	30		11.5	1	2021-08-02
551	58	1	15	bipap	1	1	1	1	1	1	2	1				1	1	2	1	1	1	2	1	1	2	13.33	14.8	240	0.21	0.98	24	35		19.35	1	30/1/2021
552	47	1	4	6	1	1	1	1	1	1	1	1	86	1.75	28.0816	1	1	2	1	1	2	1	1	1	2	5.99	15.1	182	0.4	0.74	60	111			1
553	76	1	15	10	1	1	1	2	2	1	2	1	92	1.72	31.0979	1	1	1	2	1	1	1	1	1	1	5.68	4.41	192	0.57	1.14	49	16
554	60	2	4	6	1	1	1	1	1	2	1	1	97	1.64	36.0648	1	1	2	1	2	1	1	1	1	2	11.2	12	277	0.41	0.7	19	53			1	15/2/2021
555	75	1	20	intubated	1	1	1	2	2	1	1	1	73	1.83	21.7982	1	1	2	1	1	1	2	1	1	2	9.73	11.3	361	0.75	1.73	27	14		10.44	2	2021-11-02	2021-11-02
556	59	1	3	intubated	1	1	1	1	1	2	2	1	100	1.7	34.6021	1	1	2	1	1	1	2	1	1	2	3.73	14.9	205	0.38	1.11	34	22	1034	14.72	2	30/1/2021	30/1/2021
557	39	1	5	bipap	1	1	1	1	1	2	1	1	120	1.8	37.037	1	1	2	2	2	1	1	1	1	2	9.49	15.4	255	0.64	0.82				8.8	1	16/2/2021
558	69	1	0	0	1	1	1	1	1	2	1	1	76	1.8	23.4568	1	1	1	1	1	1	1	1	1	1	5.95	11.4	182	0.43	1.12	46	89	1772	1.23	1	16/12/2020
559	68	2	15	Intubated	1	1	1	2	2	2	1	1	98			1	1	1	1	2	1	2	1	1	2	20.66	8.3	149		2.4	37	21		4.05	2	28/12/2020	28/12/2020
560	57	1	5	15	1	1	1	1	1	1	2	1	69	1.76	22.2753	1	1	2	1	1	1	2	1	1	2	15.16	13.8	264	0.7	0.94	29	21		25.94	1	27/2/2021
561	75	1	5	bipap	1	1	1	1	2	2	2	1	92	1.75	30.0408	1	1	2	1	1	1	2	1	1	2	12.09	14	466	2.07	1.96	17	9	343.4	3.96	1	2021-07-01
562	70	1	0	0	1	1	1	1	1	2	1	1	92	1.72	31.0979	1	1	1	1	1	1	1	1	1	1	3.81	3.14	210	1.54	0.77	79	29	393.3	18.39	1	2021-08-01
563	68	2	0	intubated	1	1	2	1	1	2	2	1	80	1.57	32.4557	2	1	1	1	1	1	2	1	1	1	9.35	13.7	240	1.19	1.03		29		1.15	2	2021-01-02	2021-01-02
564	77	2	4	6	1	1	1	1	2	1	2	1	80	1.57	32.4557	1	1	1	1	1	1	1	1	1	1	11.73	15.6	518	0.57	1.11	22	9		5.2	1	23/1/2021
565	51	1	5	6	1	1	1	1	1	1	1	1	70	1.7	24.2215	1	1	2	2	2	1	1	1	1	2	13.31	13.4	324	0.78	0.77	44	78		7.66	1	25/2/2021
566	85	2	15	intubated	1	2	1	2	2	1	2	1				1	1	2	1	1	1	1	1	1	2	6.33	10.4	289	1.52	2.59	49	95		15.52	2	19/2/2021	19/2/2021
567	49	1	10	21	1	1	1	1	1	1	1	1				1	1	2	2	2	1	2	1	1	2	13.48	14.7	313	0.31	0.67	28	66	1093	28.86	1	19/12/2020
568	75	1	2	intubated	1	1	1	2	2	1	2	1				1	1	1	1	1	1	2	1	1	2	13.85	14	462		2.29	55	37		21.05	2	23/12/2020	23/12/2020
569	79	1	20	30	2	2	1	1	1	1	2	1	65	1.64	24.1672	2	1	2	1	1	1	1	1	1	2	7.02	12.6	196	1.16	1.26	75	25		28.24	2	2021-09-02	2021-09-02
570	58	1	10	21	1	1	1	1	1	1	2	1	80	1.75	26.1224	1	1	2	1	1	1	2	1	1	2	15.4	16.6	156	0.31	0.86	10			14.59	1	25/2/2021
571	63	1	11	11	1	1	1	1	2	1	2	1	80	1.79	24.968	2	1	2	1	1	1	1	1	1	2	9.89	14.6	320	0.39	1.05	25	44		7.97	1	2021-01-02
572	54	1	5	6	1	1	1	1	2	1	1	1	94	1.73	31.4077	2	1	1	2	1	1	1	1	1	2	7.55	14.2	387	0.41	0.89	39	30		11.5	1	2021-08-02
573	58	1	15	30	1	2	1	1	2	1	2	1				1	1	2	1	1	1	2	1	1	2	12.74	14.1	228	0.21	0.98	24	35		19.35	1	30/1/2021
574	47	1	4	6	1	1	1	1	1	1	1	1	86	1.75	28.0816	1	1	1	2	1	2	1	1	1	2	5.99	15.1	182	0.4	0.74	60	111		6.16	1	2021-11-01
575	76	1	10	15	1	1	1	1	2	1	2	1	92	1.72	31.0979	2	1	1	2	1	1	1	1	1	1	5.68	13.2	192	1.29	1.35	49	16	414.8	13.96	1	30/1/2021
576	60	2	4	6	1	1	1	1	2	2	1	1	97	1.64	36.0648	1	1	2	1	2	1	1	1	1	2	11.2	12	277	0.41	0.7	19	53		1.62	1	15/2/2021
577	75	1	20	intubated	1	1	1	2	1	1	2	1				1	1	2	1	1	1	1	1	1	2	8.64	11.4	325	0.75	1.9	27	14		10.44	2	2021-01-02	2021-01-02
578	69	2	15	21	1	1	1	1	1	2	2	1	72	1.65	26.4463	2	1	2	2	2	1	2	1	1	2	7.02	11.1	313	0.27	1.11	125	62		24.72	1	2021-11-02
579	35	2	0	0	1	1	1	1	1	1	1	1				1	1	1	1	1	1	1	1	1	1	5.88	12.3	90							1	18/12/2020
580	51	1	6	intubated	1	1	1	2	1	1	1	1				1	1	2	2	2	1	1	1	1	2	4.91	10.3	399	0.43	10.63			1884	3.09	2	2021-10-02	2021-10-02
581	56	2	6	6	1	1	1	1	1	1	2	1				1	1	2	1	1	1	1	1	1	2	4.53	12.5	364	0.79	0.54	30	21	288.2	5.27	1	15/1/2021
582	46	2	3	3	1	1	1	1	1	1	1	1	57	1.6	22.2656	1	1	2	2	2	1	2	1	1	2	7.11	11.4	623	4.24	0.67	30	14		2.96	1	2021-09-01
583	55	1	0	0	1	1	1	1	2	1	2	1	82	1.69	28.7105	1	1	1	1	1	1	1	1	1	1	11.3	13.1	163	2.22	0.66				15.87	1	22/1/2021
584	75	1	10	intubated	1	1	1	1	2	2	1	1	100	1.7	34.6021	1	1	1	1	1	1	2	1	1	2	9.22	13.2	157		0.77	139	41		5.84	2	30/1/2021	30/1/2021
585	66	1	10	intubated	1	1	1	1	2	2	2	1	93	1.75	30.3673	1	1	1	1	1	1	2	2	1	2	17.49	16.4	218		0.73	27	23	783.6	25.54	2	27/12/2020	27/12/2020
586	63	1		intubated	1	1	1	1	1	1	1	1				1	1	2	1	1	1	1	1	2	2	5.18	15.3	302	2.57	1.09	77	22		30.86	2	2021-01-02	2021-01-02
587	19	1	0	0	1	1	1	1	1	1	1	1				1	2	2	1	2	1	2	2	1	1	15.13	15.3	275		0.76	18	18		12.11	1	22/1/2021
588	69	1	3		1	1	1	1	2	1	1	1	75	1.72	25.3515	2	1	2	2	1	2	2	2	2	2	6.47	15.7	182	0.53	0.99	43	31		6.08	1	24/02/2021
589	31	2	0	0	1	1	1	1	1	1	1	1				1	1	1	1	1	1	1	1	1	1	5.72	12.4	163							1	2021-11-01
590	67	1	6	7	1	1	2	1	2	1	1	1	75	1.7	25.9516	2	1	2	2	2	1	2	1	1	2	11.92	13.2	204	0.58	1.28	38	33		4.5	1	19/2/2021
591	68	1	4	intubated	1	1	1	1	1	1	1	1				1	1	2	1	1	1	1	1	1	2	3.84	15.8	173	4.82	0.68	130	88	2000	7.13	2	16/12/2020	16/12/2020
592	71	1	0	tracheo mask 2l	1	1	1	1	2	1	2	1	72	1.65	26.4463	1	1	1	1	1	1	1	1	1	1	13.91	14.1	158		0.98	19	5		5.52	1	28/01/2021
593	67	1	6	15	1	1	1	1	1	1	2	1	89	1.76	28.7319	2	1	2	1	2	1	2	1	1	2	12.8	14	334		0.99	46	36	351	18.91	1	21/12/2020
594	75	1	9	15	1	1	1	1	1	1	1	1	71	1.83	21.201	1	1	2	1	2	1	2	1	1	2	7.76	14.6	317	0.75	0.88	59	70	1094	15.02	1	2021-04-01
595	62	1	10	intubated	1	2	1	1	1	1	2	1				2	1	1	1	1	1	2	2	1	2	9	17.8	233	0.71	0.93	29		1411	17.18	2	2021-04-01	2021-04-01
596	49	1	2	15	2	1	1	1	1	1	2	1	86	1.75	28.0816	1	1	2	2	1	1	1	1	1	2	6.13	12.8	195	0.47	0.92				11.54	1	25/2/2021
597	48	1	3	20	1	1	1	1	1	1	1	1	98	1.85	28.634	1	1	2	2	2	2	2	1	2	2	6.68	12.2	199		0.86	22	10	597.4	7.81	1	30/12/2020
598	17	1	0	5	1	1	2	1	1	2	1	1	57.5	1.83	17.1698	1	1	1	1	1	1	1	1	1	1	0.91	6.5	5	0.49		8	13		3.21	1	2021-12-01
599	1	2	0	0	1	1	1	1	1	1	1	1	11	0.84	15.5896	1	1	2	1	1	1	1	1	1	1	8.1	12.8	277		0.41	40	18		0.13	1	16/1/2021
600	27	2	0	0	1	1	1	1	1	1	1	1	78	1.65	28.6501	1	1	1	1	1	1	1	1	1	1										1	2021-12-01
601	85	1	20	bipap	1	1	1	1	2	1	2	1				2	1	1	1	1	1	1	1	1	2	14.72	14.4	142	0.72	2.95	53	43	1327	25.74	1	2021-12-02
602	61	1	3	15	1	1	1	2	2	1	1	2				1	1	1	1	1	1	1	1	1	1	5.1	11.8	26		4.3	66	23	2000	38.99	2	2020-06-12	2020-06-12
603	27	1	2	8	1	1	1	1	1	1	1	1	100	1.7	34.6021	1	1	1	1	1	1	1	1	1	2	8	17.9	170	0.39	0.95	30	33	2000	2.65	1	20/2/2021
604	77	2	15	intubated	1	1	1	1	1	1	2	1	75	1.58	30.0433	1	1	1	1	1	1	1	1	1	2	14.11	11.4	182	2.74	1.19				10.24	2	2021-12-02	2021-12-02
605	60	2	4	bipap	1	1	1	1	1	2	2	2	120	1.7	41.5225	1	1	2	1	2	1	2	1	2	1	5.07	7.9	194	1.19	1.42			155.9	11.94	2	22/1/2021	22/1/2021
606	75	2	0	intubated	1	1	1	2	1	2	2	1	70			1	1	1	1	1	1	2	1	1	2	24.69	8.1	413	1.11	4.42	68	28	256.4	2.2	2	13/1/2021	13/1/2021
607	48	1	5	intubated	1	1	1	1	2	2	2	1	83	1.97	21.3868	1	1	1	1	1	1	1	1	1	1	5.15	13.5	140		1.29	20	9		1.45	2	2021-12-02	2021-12-02
608	86	1	2	6	1	2	1	1	2	1	2	1				1	1	2	2	2	1	2	1	1	2	2.01	12.8	121	0.32	0.92	18	12	218.5	3.49	1	2021-02-02
609	67	1	10	21	1	1	1	1	2	2	2	1				2	1	2	1	1	1	2	2	2	2	9.24	11.2	310	4.24	0.49	24	11	881.3	7.43	1	13/1/2021
610	77	1	3	6	1	1	1	1	2	1	2	1				1	1	1	1	1	1	1	1	1	2	8.28	13.1	187	0.54	0.62	40	14	1163	2.51	1	22/1/2021
611	25	2	0	0	1	1	1	1	1	1	1	1	105	1.76	33.8972	1	1	1	1	1	1	1	1	1	1	12.98	12.6	222							1	2021-11-02
612	46	1	5	5	1	1	1	1	1	1	1	1	100	1.89	27.9947	1	1	2	1	1	1	1	1	1	2	5.98	15.5	391	0.82	0.82				1.81	1	2021-01-02
613	58	1	0	6	1	1	1	2	1	1	1	1	73	1.7	25.2595	1	1	2	1	1	1	2	1	1	2	14.87	11.1	216	6.04	1.49			1788	3.12	1	2020-09-12
614	94	2			1	1	1	1	2	1	2	1	50	1.5	22.2222	2	1	1	1	1	1	1	1	1	2	6.83	12.4	252		0.63	20	7	232.2	1.04	1	18/12/2020
615	64	1	21	intubated	1	1	1	1	1	1	2	1	73	1.7	25.2595	1	1	2	1	1	1	2	1	1	2	19.53	16.7	367		0.72	40	55	2000	9.64	2	2020-04-12	2020-04-12
616	59	1	20	intubated	1	1	1	1	1	2	1	1	84	1.7	29.0657	2	1	1	2	1	1	1	1	1	2	13.85	15.6	484		0.47	34	36	439.3	4.33	2	2020-01-12	2020-01-12
617	75	2	5	5	1	2	1	1	1	2	2	2				1	1	1	1	1	1	1	1	1	2	6.8	10	302		0.81			23.21	0.65	1	2020-01-12
618	60	1		15	1	1	1	1	1	2	2	1	95	1.9	26.3158	1	1	2	1	1	1	1	1	2	2	6.66	17.2	128		0.64	42		643.3	6.2	1	2020-05-12
619	31	1	15	intubated	1	1	1	1	1	1	1	1				1	1	2	2	2	1	2	2	2	2	10.16	15.2	129	0.53	0.94		33	1070	23.67	2	2020-11-12	2020-11-12
620	59	1	4	8	1	1	1	2	2	1	2	1	95	1.75	31.0204	1	1	1	1	2	1	2	1	1	1	5.77	12.2	322		0.93				5.18	1	2020-05-12
621	70	1	15	bipap	1	1	1	1	2	1	1	1	85	1.84	25.1063	1	1	2	2	1	1	2	1	1	2	8.83	17.3	337		0.62	23	33	1750	7.15	3	30/12/2020
622	85	1		intubated	1	1	1	1	1	1	2	1				1	1	2	2	2	1	2	1	2	2	8.87	15	229		1.4	114	98		12.76	1	2020-11-12
623	47	1	6	7	1	1	1	1	1	1	1	1	80	1.78	25.2493	1	1	1	1	1	2	2	1	1	2	12.4	14.6	217		0.75	51	114	2000	14.16	1	2020-05-12
624	40	1	10	15	1	1	1	1	1		1	1	99	1.83	29.5619	1	2	2	2	2	1	2	1	1	2	13.44	16	247	0.31	0.7	38	83	1337	11	1	2020-09-12
625	44	1	15	15	1	1	1	1	1		2	1	110	1.89	30.7942	1	1	2	1	1	1	1	1	1	2	12.49	17.3	214		0.75	33	52	1560	6.6	1	2020-10-12
626	40	1	20	intubated	1	1	1	1	1	1	1	1				2	1	2	1	1	1	2	1	2	2	9.73	15.3	304		0.74	32	25	941.6	4.2	1	25/1/2021
627	60	1	6	15	1	1	1	1	1	2	1	1				2	1	1	2	2	1	2	2	1	2	5.53	13.6	338	0.29	0.65	131	296	1534	10.55	1	21/12/2020
628	62	2	0	0	1	1	1	1	1	2	2	1				1	1	1	1	1	1	1	1	1	1	4.08	8.2	289		1.3	9	11		0.1	1	2020-12-12
629	87	1	10	intubated	1	1	1	1	1	1	1	1	60	1.7	20.7612	1	1	2	1	1	1	1	1	1	2	17.42	14.7	333		3.16	19	9	1048	23.56	2	28/12/2020	28/12/2020
630	81	1	15	intubated	1	1	1	1	1	2	2	1				1	1	1	1	1	1	2	1	1	2	9.45	14.4	270	0.44	0.66	38	46	1191	2.85	2	28/1/2021	28/1/2021
631	50	2	4	15	1	1	1	1	1	1	1	1	65	1.7	22.4913	1	1	2	2	2	1	2	1	1	1	6.8	12.4	183	4.24	0.46	48	36	249	10.84	1	31/12/2020
632	42	1	15	15	1	1	1	1	1	1	1	1				1	1	2	1	1	1	2	1	1	2	11.35	14.1	467		0.8	21	34	2000	17.82	1	29/12/2020
633	78	1	4	21	1	1	1	1	1	1	2	1	105	1.76	33.8972	1	1	2	2	2	1	2	2	2	2	13.2	15.8	264	0.85	0.62	50	20	1535	7.71	1	17/2/2021
634	47	2	3	3	1	1	1	1	1	1	2	1				1	1	1	2	2	1	2	1	1	2	10.94	9.3	535		0.37	11	8	89.77	19.43	1	28/12/2020
635	81	2	bipap	intubated	1	1	1	1	1	1	1	1				1	1	1	1	1	1	1	1	1	2	13.38	12.4	600	4.24	2.33	177	42		14.75	2	2021-03-01	2021-03-01
636	45	2	9	15	1	1	1	1	1	1	1	1				1	1	2	2	2	1	2	1	1	2	6.42	13.1	197		0.48	40	31	397.7	6.17	1	31/12/2020
637	52	1	4	5	1	1	1	1	1	1	2	1	102	1.82	30.7934	1	1	1	1	1	1	1	1	1	2	7.87	16.2	257	0.57	0.83	59	50	2000	8.55	1	2021-05-01
638	69	1	10	10	1	1	1	1	2	1	2	1	70	1.7	24.2215	1	1	2	2	2	1	1	1	1	1	6.39	14.6	137	9.49	1.02	90	51	1027	7.2	1	2021-06-01
639	80	1	4	intubated	1	1	1	1	1	1	1	1				1	1	1	1	1	1	2	1	1	1	13.25	13.9	332		1.39	64	30	886.1	18.57	2	2021-07-01	2021-07-01
640	24	2	0	0	1	1	1	1	1	1	1	1	59	1.58	23.634	1	1	1	1	1	1	1	1	1	1	22.03	12.2	295		0.8	152	88		1	1	2021-12-01
641	49	2	10	intubated	1	1	1	1	1	1	1	1	67	1.58	26.8386	1	1	1	1	1	1	1	1	1	2	9.03	12.2	315	1.06	0.55	44	22	489.8	18.4	2	19/1/2021	19/1/2021
642	45	2	10	10	1	1	1	1	1	1	1	1				1	1	2	2	2	2	2	1	1	2	17.26	13.3	437	0.53	0.52	60	56	2000	5.83	1	2021-04-01
643	38	2	0	0	2	1	1	1	1	1	1	1	81	1.7	28.0277	2	1	2	1	1	1	2	1	1	1	8.21	9.5	158	2.49		69	11	58.91	8.78	1	2021-07-02
644	60	1	3	2	1	1	1	1	2	2	2	1				1	1	2	1	1	1	1	1	1	2	3.16	14.2	136		1.36	49	21		5.54	1	2021-04-01
645	42	1	15	15	1	1	1	1	1	1	1	1				1	1	1	1	1	1	1	1	1	2	7.38	16.4	282	0.71	0.82	44	41	1226	22.39	1	19/1/2021
646	64	2	15	15	1	1	1	1	1	1	1	1				2	1	2	2	2	2	2	1	1	1	5.87	13	234	0.4	0.59			787.3	3.86	1	15/1/2021
647	60	1	15	15	1	1	1	1	1	1	2	1	76	1.7	26.2976	1	1	2	1	2	2	1	1	1	2	17.61	13.7	461	4.24	1.19	34	19	941.1	15.25	1	2021-12-01
648	59	1		bipap	1	1	1	1	1	2	2	1				1	1	2	2	2	1	2	1	1	1	9.57	14.3	266	0.3	0.8	51	45	749.7	12.65	1	2021-12-01
649	63	2	0	0	1	1	1	1	1	1	2	1				2	1	1	1	1	1	1	1	1	1	8.83	11.3	177	0.56	2.03	42	10	643.5	23.29	1	2021-04-01
650	46	1	0	5	1	1	1	1	1	1	1	1				1	1	1	1	1	1	1	1	1	1	15.89	16.4	223	0.54	1.09	149	83	304.7	1.21	1	21/1/2021
651	36	2	0	0	1	1	1	1	1	1	1	1	80	1.75	26.1224	1	1	1	2	1	2	2	1	1	1	6.28	11.9	137	2.29	0.55				4.76	1	2021-06-01
652	66	1	bipap	intubated	1	1	1	1	1	2	2	1				2	1	2	1	1	1	1	1	1	2	4.91	11.5	302		1	39	29	2000	21.16	2	16/1/2021	16/1/2021
653	56	1	15	bipap	1	1	1	1	1	2	1	1	95	1.8	29.321	1	1	2	2	2	1	2	1	1	2	5.89	15.8	135	0.79	0.66	42	27	1237	10.94	2	2021-11-01	2021-11-01
654	38	1	3	20	1	1	1	1	1	1	1	1	110	1.78	34.7178	1	1	1	1	1	1	2	1	1	2	9.76	12.2	275	0.21	0.91	58	47	104.8	6.08	1	19/1/2021
655	53	1	9	intubated	1	1	1	1	1	2	1	1	120	1.73	40.0949	1	1	2	1	1	1	1	1	1	2	15.84	12.4	366	0.73	1.13	70	127		15.91	2	15/1/2021	15/1/2021
656	52	1	3	4	1	1	1	1	1	1	1	1	83	1.79	25.9043	1	2	2	2	2	1	2	1	1	2	3.75	15.2	181	4.24	1.03	70	45	557.4	1.46	1	2021-11-01
657	58	1	0	0	1	1	1	1	1	1	1	1				1	1	1	1	1	1	1	1	1	1	6.42	16	154	5.44	0.91	28	23	142.9	3.42	1	2021-12-01
658	68	2	3	15	1	1	2	1	1	2	2	1				1	1	2	2	2	1	1	1	1	2	5.18	11.2	158	0.63	1.32	18	14	295.9	12.73	1	14/1/2021
659	65	1	bipap	bipap	1	1	1	1	2	1	2	1	80	1.6	31.25	1	1	2	1	1	1	2	1	1	2	13.64	15.4	217		0.67	72	16		8.83	2	16/1/2021	16/1/2021
660	53	1	9	9	1	1	1	1	1	2	2	1				1	1	2	1	1	1	1	1	1	2	7.21	13.3	416	0.53	0.84	29	22	1289	5.13	1	18/1/2021
661	72	1	21	double source+bipap	1	2	1	1	1	1	2	1				1	1	1	1	1	1	2	1	1	2	6.15	13.5	232	4.76	0.64	40	27	2000	2.6	1	2021-06-02
662	58	1	3	15	1	1	1	1	1	1	1	1	120	1.85	35.0621	1	1	2	1	1	1	1	1	1	2	7.44	13.8	217	0.6	0.98	32	20	875.1	9.05	1	25/01/2021
663	52	1	3	intubated	1	1	1	1	1	1	1	1	86	1.8	26.5432	1	1	2	1	1	1	2	1	1	2	10.71	13.2	280	0.59	1.23	29	37	350.6	12.95	2	2021-01-02	2021-01-20
664	78	1	3	20	1	1	1	1	1	1	2	1				1	1	1	2	2	1	1	1	1	2	6.64	11.7	268	2.42	0.6	25	20	688.7	7.9	1	18/1/2021
665	62	2	2	2	2	1	1	1	1	1	2	1	60	1.6	23.4375	2	1	1	1	1	2	2	1	1	2	4.59	14.2	152		0.53	20	13		0.21	1	16/1/2021
666	56	1	3	bipap	1	1	1	1	2	2	2	1				1	1	2	1	1	1	1	1	1	2	6.26	13.9	262	0.28	0.57	29	13	361.6	4.41	1	23/01/2021
667	82	1	15	intubated	1	1	1	2	1	2	2	1	107	1.79	33.3947	1	1	1	1	1	1	2	1	1	2	16.75	15.2	290		3.19	80	43		8.85	2	22/1/2021	22/01/2021
668	40	2	0	0	1	1	1	1	1	1	1	1	80	1.7	27.6817	1	1	1	1	1	1	1	1	1	1	8.77	14	110		0.8			95.27	1.08	1	15/1/2021
669	70	1	15	15	1	2	1	1	1	1	1	1	80	1.65	29.3848	1	1	1	1	1	1	2	1	1	2	9.53	12.6	501	3.33	0.94	63	79		22.3	1	2021-02-02
670	59	2	20	bipap	1	1	1	1	2	1	1	1				1	1	2	1	1	1	1	1	1	2	3.62	10.4	269	0.47	0.72	33	19		14.51	2	20/1/2021	20/1/2021
671	52	1	3	intubated	1	1	1	1	1	1	2	1	106	1.88	29.9909	1	1	2	1	1	2	1	1	1	2	14.37	15.4	199	0.49	1.98	41	60		21.35	2	2021-03-02	2021-03-02
672	55	1	0	intubated	1	1	1	1	1	1	1	1				1	1	2	1	1	1	2	1	1	2	9.54	15.3	274	5.09	0.73	56	44		6.9	2	2021-10-02	2021-10-02
673	43	1	10	10	1	1	1	1	1	1	1	1	86	1.77	27.4506	1	1	2	2	1	1	1	1	1	2	12.04	13.6	238	0.25	0.92	24	15		14.66	1	22/1/2021
674	75	1	2	intubated	1	1	1	1	2	2	2	1	73	1.69	25.5593	1	1	2	1	1	1	2	1	1	2	8.01	13.6	167	0.25	1.06	84	69		4.97	2	2021-10-02	2021-10-02
675	56	1	bipap	bipap	1	1	1	1	1	2	2	1	105	1.87	30.0266	1	1	2	2	2	1	1	1	2	2	9.18	14.1	330	0.58	0.62	26	31		5.93	1	26/1/2021
676	55	1	3	15	1	1	1	1	1	1	1	1	93	1.87	26.595	1	1	2	1	1	1	2	1	1	2	9.45	13.6	205	1.32	0.73	35	26		8	1	2021-03-02
677	84	1	15	intubated	1	1	1	1	2	2	1	1	85	1.85	24.8356	2	1	2	2	2	1	2	1	1	2	7.59	12.6	216	1.41	1.15	49	31		6.1	2	13/2/2021	13/2/2021
678	65	1	0	15	1	1	1	1	1	2	2	1	86	1.82	25.963	1	1	2	2	2	2	2	1	2	2	5.21	13	162	0.35	0.75	144	135		9.61	1	15/2/2021
679	56	1	12	21	1	1	1	1	1	1	1	1	88	1.8	27.1605	1	1	2	2	2	2	2	1	1	2	8.64	14.5	301	0.63	0.89	80	84		2.66	1	2021-01-02
680	55	1	10	10	1	1	1	1	1	1	1	1	85	1.65	31.2213	1	1	2	1	1	1	2	1	1	2	7.74	12.8	296	0.24	0.92	47	75		12	1	2021-01-02
681	39	1	3	21	1	1	1	1	1	1	1	1	69	1.67	24.7409	2	1	2	2	2	1	2	1	1	2	10.8	13.3	275	0.9	0.78	49	41		13.02	1	2021-04-02
682	59	2	15	intubated	1	1	1	1	2	1	2	1				1	1	1	1	1	1	2	1	1	2	7.14	9.1	451	0.19	1.75	44	21		9.8	2	22/2/2021	22/2/2021
683	66	2	0	intubated	1	1	1	1	1	1	1	1				1	1	1	1	1	1	1	1	1	1	20.04	14.9	248		4.07	649	935		13.45	2	26/2/2021	26/2/2021
684	13	1	4	4	1	1	1	1	1	1	1	1				1	1	2	2	1	1	2	1	1	2	4.14	12.2	259	0.53	0.44	34	81		2.43	1	2021-02-02
685	50	2	15	intubated	1	1	1	1	1	1	2	1				1	1	2	2	2	1	1	1	1	2	12.51	11.8	299	0.85	0.62	67	67	1410	27.44	2	24/2/2021	24/2/2021
686	76	2	7	15	1	1	1	1	1	1	1	1				1	1	1	2	2	1	1	1	1	2	10.81	13	202	0.53	0.74	42	63	1481	18.21	1	17/2/2021
687	45	1	0	12	1	1	1	1	1	1	1	1	64	1.65	23.5078	1	1	2	2	2	1	2	1	1	2	6.51	13.7	245	0.25	0.77	45	65	1456	6.74	1	2021-10-02
688	71	2	21	intubated	1	1	2	1	2	2	2	1				1	2	1	2	2	1	2	1	1	2	14.24	13.4	237	0.99	0.9	27	18	1099	25.08	2	22/2/2021	22/2/2021
689	57	1	8	15	1	1	1	1	1	2	2	1	123	1.8	37.963	1	1	2	1	2	1	2	1	1	2	2.69	15.4	107	0.65	0.97				7.55	1	15/2/2021
690	29	1	15	20	1	1	1	1	1	1	1	1	86	1.7	29.7578	1	1	1	2	1	1	2	1	1	2	20.45	16.4	374	0.82	0.79		245	1714	12.2	1	15/2/2021
691	59	2	15	15	1	1	1	1	1	2	2	1	86	1.62	32.7694	1	1	1	1	1	1	2	1	1	2	8.1	11.7	320	0.76	1.06	45	33	1979	25.93	1	16/2/2021
692	49	1	2	2	1	1	1	1	1	2	2	1	115	1.83	34.3396	1	1	1	2	2	1	2	1	1	2	12.3	14.1	299	0.61	1.16	7	9	384.7	1.49	1	13/2/2021
693	62	1	15	15	1	1	1	1	1	1	1	1	80	1.65	29.3848	1	1	2	1	1	1	1	1	1	2	12.17	13.4	404	0.91	1.05	34	17		21.02	1	25/2/2021
694	65	1	bipap	intubated	1	1	1	1	1	1	1	1				1	1	2	2	1	1	1	1	1	2	17.44	16.2	221	3.41	1.31	166	60		32.16	2	22/2/2021	22/2/2021
695	13	1	2	4	1	1	1	1	1	1	1	1	90	1.71	30.7787	1	1	2	2	2	2	2	2	2	2	9.93	14.4	224	0.5	0.47	24		354.1	20.47	1	20/2/2021
696	55	1	0	0	1	1	1	1	1	1	2	1	97	1.63	36.5087	2	1	2	1	1	1	2	1	1	1	5.09	14.2	153	0.75	0.82	58	86		1.19	1	23/2/2021
697	61	1	15	15	1	1	1	1	2	2	2	1				1	1	1	2	2	1	1	1	1	2	7.85	14.1	128	0.48	0.6	21			3.25	1	26/2/2021
698	35	1	2	2	1	1	1	1	1	1	1	1	90	1.81	27.4717	1	1	2	1	1	1	2	1	1	2	5.57	15.7	157	0.37	0.73	18	27		2.58	1	24/2/2021
699	52	2	0	2	1	1	1	1	1	1	1	1	75	1.62	28.578	2	1	2	1	2	2	1	1	1	2	5.81	10	166	1.07	0.83			141.1	8.8	1	27/2/2021
700	75	1	10	intubated	1	1	1	1	2	1	2	1	82	1.6	32.0312	1	1	1	1	1	1	2	1	1	1	5.61	12.7	148	0.55	1.8		19		13.71	2	29/03/2021	29/03/2021
701	62	2	4	21	2	1	1	1	1	2	2	1	88	1.6	34.375	1	1	2	1	1	1	1	1	1	2	5.05	13.5	184	0.5	0.49	37	31	912.1		1	29/4/2021
702	69	1	0	7	1	1	1	2	2	1	1	1	80	1.74	26.4236	1	1	2	1	2	1	1	1	1	1	3.85	8.9	166	1.03	1.79	37	16	2000	9.21	1	2021-02-03
703	51	1	3	3	1	1	1	1	1	1	1	1	115	1.73	38.4243	2	1	2	1	1	1	2	1	1	2	6.33	17.4	202	1.2	0.84	28	31	484.9	1.35	1	2021-01-03
704	40	2	10	10	1	1	1	1	1	1	1	1	68	1.78	21.4619	2	1	2	1	1	1	2	1	1	2	10.22	10.9	246	0.85	0.46	42	52		10.29	1	2021-01-05
705	80	2	2	5	1	1	1	1	2	2	2	1				1	1	1	1	1	1	2	1	1	2	4.95	11.6	214	0.5	0.81	29	23	230.8		1	19/4/2021
706	71	1	2	15	1	1	2	1	2	1	2	1	71	1.65	26.079	1	1	2	2	2	1	1	1	1	1	9.83	13	265	0.7	0.9	171	233		10.5	1	29/4/2021
707	61	2	5	15	1	1	1	1	2	2	2	1				2	1	2	2	2	1	2	1	1	2	9.31	11.7	337	0.71	0.77	17	9	200.6	19.16	1	2021-01-04
708	30	2	0	2	1	1	1	1	1	1	1	1	80	1.71	27.3588	1	1	1	1	1	1	1	1	1	2	13.9	12	178	3.18						1	20/4/2021
709	66	1	2	3	1	1	1	2	2	1	1	1				1	1	2	1	1	1	2	1	1	1	4.85	10.8	141	1.23	4.58	56	26			1	17/4/2021
710	54	2	4	2	1	1	1	1	1	1	1	1	63	1.5	28	1	1	2	1	1	1	1	1	1	2	14.77	13.1	254	0.83	0.64	44	73	1942	2.59	1	26/3/2021
711	83	1	0	5	1	1	1	1	2	2	2	1	178			1	1	1	1	1	1	1	1	1	1	10.86	8.9	237	1.87	5.65	454	60	2000	0.94	2	2021-01-03	2021-01-03
712	58	1	bipap	intubated	1	1	1	1	1	1	2	1	105	1.7	36.3322	1	1	1	2	2	1	1	1	2	2	12.88	13.8	269		1.6	52	24	1648	14.5	2	2021-08-03	2021-08-03
713	60	1	3	5	1	1	1	1	1	2	2	1	78	1.65	28.6501	1	1	1	1	1	2	2	1	1	2	7	13.2	172	0.99	0.86		63	460.9	3.48	1	25/3/2021
714	67	2	2	5	1	1	2	2	1	1	1	1	59	1.65	21.6713	1	1	2	1	2	1	2	1	1	2	10.71	11.4	240	1.39	0.76	41	44	1095	46.95	1	20/4/2021
715	54	1	10	20	2	1	1	1	1	1	1	2	82	1.82	24.7555	1	1	2	1	1	1	1	2	1	2	6.74	14.1	263	0.23	0.79	21	12		2.09	1	22/4/2021
716	73	1	0	2	1	1	1	1	1	1	2	1	67	1.69	23.4586	1	1	2	2	2	2	2	1	1	1	6.33	14.8	227	0.34	0.88	29	20	257.9	10.27	1	2021-11-03
717	72	1	0	0	1	1	1	1	1	1	2	1	91	1.84	26.8785	2	1	2	1	2	1	2	1	1	1	7.33	11.6	225	0.38	0.6			565.4	0.11	1	2021-05-03
718	43	1	2	2	2	1	1	1	1	1	1	1	90	1.63	33.8741	2	1	2	1	2	2	2	1	1	1	10.39	13.8	201	0.45	0.88		15	224.8		1	14/4/2021
719	74	2	10	intubated	1	1	2	1	1	2	2	1	90	1.7	31.1419	2	1	1	1	1	1	2	1	1	2	4.1	10.9	171	0.42	1.07	50	27	347.1	12.9	2	18/4/2021	18/4/2021
720	70	1	15	20	1	1	1	1	2	1	2	1				1	1	2	2	2	2	2	1	1	2	6.61	12.8	269	0.669	0.68	80	63	705.6	2	1	2021-05-05
721	72	1	0	4	1	1	1	2	2	1	1	1	80	1.65	29.3848	1	1	2	1	1	1	1	1	1	1	9.6	13.8	298	0.76	4.46	19	8	537.1	4.04	1	31/3/2021
722	80	1	5	5	1	1	2	1	2	1	2	1				1	1	1	2	2	1	2	1	1	2	7.57	14.5	185	0.79	1.52	39	16	1421	10.77	1	16/3/2021
723	41	2	0	10	1	1	1	1	1	1	1	1	55	1.6	21.4844	1	2	2	1	1	2	1	1	2	1	6.96	12	300	0.25	0.82	14	9	19.63	0.22	1	17/3/2021
724	51	1	15	15	1	1	1	1	1	1	1	1	180			1	1	1	1	1	1	2	1	1	2	2.64	13.3	169	0.39	0.99	77	40	618.5	1.35	1	2021-03-04
725	50	1	3	5	1	1	1	1	2	1	2	1	95	1.81	28.9979	1	1	1	1	1	2	2	1	1	2	7.89	10.8	213	0.56	0.96	85	106	1434	23.45	1	24/3/2021
726	61	2	3	3	1	1	1	1	2	1	1	1	83	1.6	32.4219	1	1	2	2	2	1	2	1	1	2	7.11	14.6	166	0.25	0.93	32	27	584.4	3.4	1	2021-10-03
727	57	2	0	0	1	1	1	1	1	1	1	1	79	1.67	28.3266	1	1	2	2	2	1	2	1	1	1	4.57	12.5	174	0.69	0.98	28	20	216.3	1.41	1	31/5/2021
728	50	1	5	6	2	1	1	1	1	1	1	1	85	1.88	24.0493	1	1	2	2	2	1	2	1	1	2	7.99	13.3	168	0.81	0.83	61	102			1	20/4/2021
729	60	1	2	2	1	1	1	2	1	2	1	1	109	1.79	34.0189	1	1	2	1	1	1	1	1	1	1	4.74	12.5	189	0.57	1.09	23	13		7.54	1	24/5/2021
730	71	2	8	10	2	1	1	1	1	1	1	1	60	1.65	22.0386	1	1	1	1	1	1	2	1	1	2	7.6	11.6	253	0.8	0.73	14	35	788.1	1.63	1	2021-01-03
731	73	1	5	6	1	1	2	1	1	1	2	1				1	1	2	2	2	1	2	1	1	2	10.13	15	210	0.52	0.76	36	18	422.3		1	16/4/2021
732	75	1	bipap	intubated	1	2	1	1	2	1	2	1	85	1.68	30.1162	1	1	1	2	2	1	1	2	1	2	12.73	13.4	238	1.26	1.36	107	14	539.3	5.7	2	14/3/2021	14/3/2021
733	41	1	2	5	1	1	1	1	1	1	1	1	95	1.75	31.0204	1	2	2	1	1	1	2	1	1	2	5.85	13.8	214	0.62	0.3				16.5	1	2021-01-05
734	66	1	5	5	1	2	1	1	2	1	2	1	138	1.82	41.6616	1	1	2	2	2	1	2	1	1	2	3.18	14.1	134	0.17	1.44	86	46	378.6		1	21/4/2021
735	56	1	15	20	1	1	1	1	1	2	2	1				1	1	2	1	2	1	2	1	1	2	10.27	16	357	0.81	0.65	37	21	1476	25.69	1	2021-10-03
736	78	1	0	0	1	1	2	1	2	1	1	1	63	1.65	23.1405	1	1	1	1	1	1	1	1	1	1	18.71	12.5	456		0.88					1	17/4/2021
737	52	1	5	10	1	1	1	1	2	1	1	1				2	1	1	1	1	1	2	1	2	2	9.36	16.3	325	0.4	0.74				5.84	1	2021-05-05
738	47	1	5	6	1	1	1	1	2	1	1	1	75	1.75	24.4898	1	1	1	1	1	1	2	1	1	2	10.95	14.3	313	0.83	0.82	38	134			1	21/4/2021
739	34	2	4	2	1	1	1	1	1	1	1	1	99			1	1	2	1	1	1	2	1	1	2	6	12.3	176	0.5	0.79	57	80	72.56	3.72	1	2021-03-04
740	68	1	5	15	1	1	1	2	1	1	1	1				1	1	2	1	1	1	1	1	1	2	16.17	13.6	286	0.48	1.1	64	92	1024		1	23/4/2021
741	51	1	3	6	1	1	1	1	1	1	2	1				1	1	2	2	2	2	1	1	2	2	4.86	13.4	139	0.41	1.18	34	12	658.5	10.62	1	22/3/2021
742	76	1	20	bipap	1	1	1	2	2	1	1	1				2	1	2	1	2	1	1	1	1	2	5.79	17.7	176	0.74	1.48	25	20	471.7	10.8	2	22/4/2021	22/4/2021
743	67	1	3	15	1	1	1	1	2	1	2	1	80	1.6	31.25	1	1	1	1	1	1	1	1	1	2	9.5	12.1	162	0.48	1.2				7.1	1	2021-05-03
744	57	1	0	2	1	1	1	1	1	1	1	2	92	1.8	28.3951	1	1	1	1	1	1	1	1	1	2	3.48	16.8	138	0.62	1.21				5.5	1	2021-05-03
745	53	1	5	20	1	1	1	1	2	1	1	1	90	1.92	24.4141	1	1	2	2	2	1	2	1	1	2	17.82	14.6	425	0.41	1	60	122	993.1	7.17	1	2021-03-04
746	81	1	15	intubated	1	1	1	2	1	2	1	1				1	1	1	1	1	1	2	1	1	2	16.16	13.4	292	3.17	4.99	52	47	1506	21.8	2	16/3/2021	16/3/2021
747	77	1	2	2	1	1	1	1	2	1	2	1	75	1.68	26.5731	2	1	2	1	1	1	1	2	1	1	3.34	10.7	106	0.38	1.32	29	11	237	5.55	1	2021-06-04
748	55	1	2	2	1	1	1	2	1	1	2	1	106	1.74	35.0112	1	1	2	1	1	1	2	1	1	2	3.64	14.2	180	0.75	1.55				2.69	1	2021-05-05
749	61	1	5	8	1	1	1	1	1	1	1	1	83	1.77	26.493	1	1	2	2	1	1	2	1	1	2	13.04	13.5	285	3.24	0.86	37	29	965.9	7.83	1	2021-02-03
750	61	1	15	intubated	1	1	1	1	1	1	1	1	87	1.93	23.3563	1	1	2	2	1	1	2	1	1	2	9.51	13.1	308	0.7	0.79	45	69	1102	19.41	1	22/3/2021
751	74	1	0	6	1	1	1	1	2	2	1	1				1	1	1	1	1	1	2	1	1	2	5.89	12.4	224	0.38	1.92	55	33			1	24/4/2021
752	52	2	2	5	1	1	1	1	1	1	2	1	70	1.64	26.0262	1	1	2	2	2	2	2	1	1	1	4.48	12.8	303	0.43	0.81	66	152		4.24	1	2021-12-04
753	66	2	5	5	1	1	1	1	2	1	2	1	70	1.65	25.7117	1	1	1	1	1	1	1	1	1	2	8.6	11.7	251	0.42	0.74	27	27	524.4	9.19	1	30/3/2021
754	69	1	15	intubated	1	1	1	1	2	2	2	1				1	1	1	1	1	1	2	1	1	2	18.44	15.1	264	1.14	0.72	49	25	1613	15.29	1	21/5/2021
755	76	2	2	5	1	1	1	1	1	1	1	1	60	1.63	22.5827	1	1	1	1	1	1	2	1	1	2	4.56	11.7	278	0.81	0.54	37	18		22.66	1	2021-05-05
756	55	1	0	intubated	1	1	2	2	2	1	2	1	110	1.72	37.1823	1	1	1	1	1	1	1	1	1	1	20.37	8.5	224	1.02	6.26	61	77	2000	8.28	2	24/3/2021	24/3/2021
757	35	2	0	intubated	2	1	1	1	1	1	1	1				1	1	1	1	1	1	1	1	1	1	17.5	11	227		1.07	69	50			1	15/4/2021
758	48	1	10	10	1	1	1	1	1	1	1	1	102	1.84	30.1276	1	1	2	2	2	1	1	1	1	2	9.22	13.8	435		0.8	56	356		6.35	1	2021-10-05
759	52	1	25	15	1	1	1	1	1	2	2	2	140	1.86	40.4671	1	1	2	1	1	1	2	1	1	2	5.04	13.6	300	0.35	0.49	28	25		10.5	1	2021-03-04
760	57	2	3	5	1	1	1	1	2	2	2	1	70	1.63	26.3465	1	1	2	1	1	2	2	1	1	2	5.43	11.7	236		0.41	17	16	296.7	2.63	1	29/3/2021
761	51	1	2	2	1	1	1	1	1	1	1	1				1	1	2	1	1	1	2	1	1	1	7.14	14.8	194	0.47	0.68				1.36	1	2021-04-05
762	58	2	2	8	1	1	1	1	1	1	1	2	70	1.6	27.3437	1	1	1	1	1	1	1	1	1	2	3.51	14.5	265	0.43	0.53	111	95	2000	4.4	1	15/3/2021
763	85	2	0	15	1	1	2	1	2	2	2	1				1	1	2	1	1	1	1	1	1	1	21.33	8.2	541		0.93	153	90		4.6	2	2021-10-04	2021-10-04
764	61	1	3	2	1	1	1	1	1	1	2	1	90	1.7	31.1419	2	1	1	2	2	1	1	1	1	1	16.19	13.8	298	0.44	1.2	15	21		1.24	1	23/4/2021
765	57	1	2	5	1	1	1	1	1	1	2	1	104	1.81	31.7451	1	1	2	1	1	1	2	2	2	2	7.37	14.9	258	0.32	0.9	27	101	1880	10.86	1	2021-11-04
766	73	2	15	15	1	1	1	1	2	2	2	1	70	1.55	29.1363	1	1	2	1	1	1	2	1	1	2	8.66	11.7	648	0.55	0.81	29	29	431.6		1	27/4/2021
767	75	1	2	12	1	1	1	1	2	2	2	1	85	1.78	26.8274	2	1	2	1	1	1	2	1	1	1	5.59	12.3	222	0.58	1.63	44	30		3.55	1	2021-08-03
768	84	1	8	intubated	1	1	1	1	2	1	1	1				1	1	2	1	1	1	2	1	1	2	4.36	12.3	224	0.47	0.93	28	22			2	2021-12-05	2021-12-05
769	55	2	2	6	1	1	1	1	1	1	1	1	80	1.62	30.4832	1	1	1	1	1	1	2	1	1	2	9.86	13.9	273	0.41	0.71	20	29		3.09	1	17/5/2021
770	51	2	5	10	1	1	1	1	1	1	1	1	67	1.58	26.8386	1	1	1	2	1	1	2	1	1	2	4.18	12.4	281	1.22	0.7	25	20	861.2	6.46	1	22/5/2021
771	57	1	0	2	1	1	1	1	2	2	2	2	101	1.87	28.8827	1	1	2	1	1	2	2	1	1	1	13.11	19.2	234	0.21	1.08				2.7	1	2021-12-05
772	62	1	10	15	1	1	1	1	1	1	1	1	88	1.82	26.5668	2	1	2	1	1	1	2	1	1	2	8.48	13.4	275	2.98	0.73	51	125	2000	6.42	1	30/3/2021
773	62	2	5	20	1	1	1	1	1	1	1	1	60	1.6	23.4375	1	2	2	2	2	1	1	1	1	1	4.32	12.7	149	0.94	0.6	55	28		8.49	1	15/4/2021
774	78	1	15	intubated	2	1	2	1	1	2	2	1				1	1	1	2	1	1	1	1	1	2	19.86	12.9	264	0.15	0.92	35	34	1520	15.3	1	2021-06-04
775	37	2	4	20	1	1	1	1	1	1	1	1	65	1.56	26.7094	1	1	2	2	2	1	1	1	1	1	5.71	11.8	198	2.14	0.42	78	11	189.4		1	2021-07-05
776	68	2	3	20	2	1	1	1	1	1	1	1	70	1.58	28.0404	1	1	2	1	2	2	2	2	1	2	8.35	12.3	233	2.05	0.48	27	49	786.1		1	24/4/2021
777	61	2	0	2	1	1	1	1	1	2	2	1	74	1.6	28.9062	1	1	2	2	2	1	1	1	1	1	4.33	11.3	226	0.69	0.36	21	19	65.04	0.53	1	2021-12-04
778	65	1	5	intubated	1	1	1	1	2	2	2	1				2	1	2	1	1	1	2	1	1	2	10.58	13.3	213		1.05	42	75		3.54	2	30/4/2021	30/4/2021
779	72	1	2	5	1	1	2	1	1	2	2	1	94	1.5	41.7778	1	1	1	1	1	1	1	1	1	2	4.89	13.7	180	0.43	0.61	41	96	601.2	0.61	1	2021-09-04
780	61	1	2	3	1	1	1	2	1	1	2	1	88	1.7	30.4498	1	1	1	1	1	1	1	1	1	2	5.15	14.9	178	0.25	0.79	20	19	248.8	1.52	1	20/3/2021
781	32	2	4	4	1	1	1	1	1	1	1	1	72	1.6	28.125	1	1	2	1	1	1	1	2	2	2	7.37	10.7	230	1.15	0.38				8.9	1	14/4/2021
782	48	1	7	15	1	1	1	1	1	1	1	1	114	1.78	35.9803	2	1	2	2	2	1	1	1	1	2	9.83	15.5	191	0.37	1.1				13.19	1	2021-03-03
783	63	2	4	7	1	1	1	1	1	1	1	1				1	1	2	2	2	1	2	1	1	2	5.04	14.2	204	0.62	0.68	33	38		19.02	1	2021-12-04
784	73	2	3	3	1	1	1	1	2	1	2	1	70	1.58	28.0404	1	1	2	2	2	1	2	1	1	1	3.52	13	309	0.7	0.47	81	58	460	6.73	1	25/3/2021
785	51	1	2	2	1	1	1	1	1	2	2	1				1	1	2	2	2	1	1	1	1	1	3.47	15	148		0.87	29	38	1052	1.55	1	27/5/2021
786	45	1	2	8	1	1	1	1	1	1	2	2	82	1.7	28.3737	1	1	2	1	1	1	2	1	1	1	3.45	15	173	0.3	0.87				1.99	1	2021-06-05
787	28	1	0	2	1	1	1	1	1	1	1	1	85	1.8	26.2346	1	1	2	2	2	1	1	1	1	1	3.41	13.4	131	0.93	1.15	30	60	1654	23.99	1	22/5/2021
788	68	1	0	intubated	1	2	1	1	2	2	2	1	90	1.75	29.3878	1	1	1	1	1	1	1	1	1	1	21.07	8.4	263		4.97	61	48		10.69	2	2021-10-03	2021-10-03
789	83	1	2	21	1	1	1	1	1	1	1	1	70	1.65	25.7117	1	1	2	2	2	1	1	1	1	1	3.24	13.6	83	0.64	0.79	29	16	405.2	5.69	1	19/4/2021
790	43	2	5	5	1	1	1	1	1	1	1	1	79	1.57	32.05	1	1	2	1	1	1	1	1	1	2	9.13	12.7	326	1.13	0.75	22	53		0.45	1	14/4/2021
791	68	1	12	intubated	1	1	1	1	2	1	1	1	86	1.7	29.7578	1	1	1	1	1	1	2	1	1	2	12.17	15	265	5.81	0.73	37	52	2000	1.36	2	30/5/2021	30/5/2021
792	73	1	2	intubated	1	1	1	1	1	2	1	1				1	1	1	2	2	1	2	1	1	2	5.12	13.9	148	0.42	0.7	81	127	2000	4.87	2	24/4/2021	24/4/2021
793	81	1	0	3	1	1	1	1	2	1	2	1	83	1.7	28.7197	1	1	1	1	1	1	1	1	1	1	16.27	17.1	1050	2.3	1.76	61	23	85.3	0.92	1	2021-01-03
794	44	1	10	5	1	1	1	1	1	1	2	1	90	1.67	32.2708	1	1	2	1	2	1	2	1	1	2	2.77	13.6	202	0.17	1	20	21	503.9	11.84	1	14/4/2021
795	59	1	3	2	1	1	1	1	1	1	1	1	69	1.78	21.7776	1	1	2	1	1	1	2	1	1	1	4.86	13.5	241	0.62	0.85	22	17	349.7	4.7	1	17/3/2021
796	84	2	2	bipap	1	1	2	1	1	2	1	1	75	1.68	26.5731	1	1	1	1	1	1	2	1	1	1	5.01	15.4	61	0.84	0.42	45	82		0.38	2	2021-08-04	2021-08-04
797	74	1	5	intubated	1	2	1	1	2	1	1	1				1	1	2	2	1	1	2	1	1	2	11.03	14.7	137	1.68	1.3	23	12		10	2	2021-02-03	2021-02-03
798	69	1	8	intubated	1	1	1	1	2	1	1	1	99	1.82	29.8877	1	1	2	2	2	1	2	1	1	2	9.2	13.9	145	0.38	1.04	21	13	743	3.1	2	25/3/2021	25/3/2021
799	56	1	2	4	1	1	1	1	1	1	1	1	98	1.75	32	1	1	2	1	1	1	1	1	1	2	9.23	14	363	0.29	0.87	23	26		6.11	1	24/4/2021
800	46	1	15	intubated	1	2	1	1	1	1	1	2	51	1.73	17.0403	1	1	1	2	2	1	1		1	2	6.09	12.7	277	1.28	0.16	21	19		14.23	2	21/3/2021	21/3/2021
801	29	2	5	5	1	1	1	1	1	1	1	1	83	1.69	29.0606	1	1	2	1	1	1	2	1	1	2	10.03	12.9	137	0.65	0.5	31	28	233.7	8.42	1	13/3/2021
802	71	1	20	intubated	1	1	1	1	2	2	2	1	82	1.78	25.8806	1	1	2	2	2	1	2	1	1	2	6.64	15.9	184	0.39	0.89	52	30	717.7	5.04	2	26/3/2021	26/3/2021
803	50	1	2	5	1	1	1	1	1	1	2	1	84	1.7	29.0657	1	1	2	1	2	1	2	1	1	2	6.67	13.4	186	1.05		24	0.99	819.1	5.86	1	30/3/2021
804	48	1	2	0	1	1	1	1	1	1	1	1	90	1.85	26.2966	1	1	2	2	2	2	2	1	1	2	10.49	13.3	345	0.28	0.73				9.2	1	2021-05-05
805	45	1	2	2.5	1	1	1	1	1	1	1	1	81	1.7	28.0277	2	1	1	1	1	1	1	1	1	2	1.6	14.3	188	0.3	1.07	73	65		5.13	1	2021-01-03
806	58	1	0	5	1	1	1	1	2	1	2	1				2	1	2	1	2	2	2	1	1	1	3.49	15.7	155	0.71	1.18				5.54	1	25/3/2021
807	81	2	20	bipap	1	2	1	2	2	2	2	1				2	1	1	2	1	1	2	1	1	2	7.88	13.6	377	1.19	2.94	88	55		16.19	2	16/4/2021	16/4/2021
808	60	1	10		1	1	1	1	1	1	2	1	84	1.7	29.0657	1	1	2	1	1	1	1	1	1	2	8.24	13.4	195	0.39	0.64	44	47	2000	13.19	1	19/4/2021
809	64	1	4	2	1	1	1	1	1	2	2	1	85	1.7	29.4118	2	1	2	2	1	1	2	1	1	2	10.11	11.7	274	0.31	0.79			509.7	12.56	1	2021-02-03
810	86	1	0	2	1	2	2	1	2	1	2	1	55	1.63	20.7008	1	1	1	1	1	1	2	1	1	1	5.56	12.2	155	0.82	1.87	18	7	167.9	3.32	2	23/3/2021	23/3/2021
811	39	1	0	0	1	1	1	2	1	1	1	1	97	1.81	29.6084	1	1	2	1	1	1	2	1	1	1	19.17	14.8	282	0.97	0.74	47	64	1675	23.99	1	2021-01-04
812	44	1	2	2	1	1	1	1	1	1	1	1	105	1.8	32.4074	1	1	2	2	2	1	2	1	1	1	10.1	14.4	195	0.53	0.85	19	23	1068	14.87	1	2021-10-03
813	83	2	0	3	1	1	1	1	1	2	1	1	66	1.56	27.1203	1	1	1	1	1	1	1	1	1	1	6.18	12.1	161	0.54	0.58	29	27		2.25	1	15/4/2021
814	41	1	0	3	1	1	1	1	1	1	1	1	98	1.82	29.5858	2	1	2	2	2	1	2	1	1	2	9.2	15	206	0.44	0.72	449	826	2000	3.59	1	2021-11-03
815	69	1	2	6	1	2	1	1	1	1	1	1	77	1.73	25.7276	1	1	1	1	1	1	1	1	1	2	2.28	16.6	103	0.35	0.95	25	15	432.2	1.84	1	2021-10-03
816	78	2	0	6	2	1	1	1	2	1	2	1				1	1	1	1	1	1	1	1	1	1	23.03	14.6	242		7.14	52	31		9.77	1	2021-01-04
817	42	1	3	3	1	1	1	1	1	1	1	1	78	1.73	26.0617	1	1	1	1	1	1	1	1	1	2	5.21	12.7	203	0.34	0.84				4.2	1	2021-08-05
818	88	1	15	intubated	1	1	2	1	2	1	2	1	78	1.7	26.9896	2	1	2	2	2	1	2	1	1	2	14.41	12.1	297	2.19	1.15	39	46	880	13.84	2	14/4/2021	14/4/2021
819	61	1	0	8	1	1	1	1	1	1	2	1	73	1.73	24.3911	2	1	2	1	2	2	2	1	2	1

## Sheet: Variables
Fatality	No:1, Yes:2, Transferred:3
Sex	Male:1, Female: 2
Condition	No: 1, Yes:2
